# Supplementary material for: Intrinsic bias estimation for improved analysis of bulk and single-cell chromatin accessibility profiles using SELMA
Source: Nat Commun. 2022 Sep 21;13:5533. doi: 10.1038/s41467-022-33194-z (PMC9492688; doi:10.1038/s41467-022-33194-z)
Supplement: Supplementary file 5 — Supplementary Dataset 1 [file 41467_2022_33194_MOESM5_ESM.xlsx]

## Sheet: Suppl Dataset 1
Supplementary Dataset 1: Datasets used in the study
dataset name	experiment	species(genome version)	DNA material	database	accession number
scATAC in human cell lines	single cell ATAC-seq	hg38	chromatin DNA	GEO	GSE65360
scATAC in human hematopoietic cells	single cell ATAC-seq	hg38	chromatin DNA	GEO	GSE96772
scATAC in mouse gut tube	single cell ATAC-seq	mm10	chromatin DNA	GEO	GSE168373
GM12878 ATAC	ATAC-seq	hg38	chromatin DNA	GEO	GSM1155957,GSM1155958,GSM1155959,GSM1155960
K562 ATAC	ATAC-seq	hg38	chromatin DNA	GEO	GSM1782764,GSM1782765
human naked ATAC	ATAC-seq	hg38	naked DNA	SRA	SRR072108
fly naked ATAC	ATAC-seq	dm6	naked DNA	SRA	SRR072119
AdrenalGland ATAC	ATAC-seq	hg38	chromatin DNA	ENCODE	ENCSR414DVK,ENCSR113MBR,ENCSR548KIL
BreastEpithelium ATAC	ATAC-seq	hg38	chromatin DNA	ENCODE	ENCSR955JSO,ENCSR846ZBX,ENCSR654UYP
CoronaryArtery ATAC	ATAC-seq	hg38	chromatin DNA	ENCODE	ENCSR584AXZ
EsophagusMuscularisMucosa ATAC	ATAC-seq	hg38	chromatin DNA	ENCODE	ENCSR609GST
EsophagusSquamousEpithelium ATAC	ATAC-seq	hg38	chromatin DNA	ENCODE	ENCSR096BPX
GastrocnemiusMedialis ATAC	ATAC-seq	hg38	chromatin DNA	ENCODE	ENCSR823ZCR,ENCSR308HPZ,ENCSR258JCL,ENCSR689SDA
HeartLeftVentricle ATAC	ATAC-seq	hg38	chromatin DNA	ENCODE	ENCSR117PYB,ENCSR851EBF
OmentalFatPad ATAC	ATAC-seq	hg38	chromatin DNA	ENCODE	ENCSR788TRR
Ovary ATAC	ATAC-seq	hg38	chromatin DNA	ENCODE	ENCSR490MSG
ProstateGland ATAC	ATAC-seq	hg38	chromatin DNA	ENCODE	ENCSR999NKW
RightAtriumAuricularRegion ATAC	ATAC-seq	hg38	chromatin DNA	ENCODE	ENCSR062SVK
RightLobeOfLiver ATAC	ATAC-seq	hg38	chromatin DNA	ENCODE	ENCSR373TDL
SigmoidColon ATAC	ATAC-seq	hg38	chromatin DNA	ENCODE	ENCSR846VLJ,ENCSR548QCP,ENCSR086OGH,ENCSR355SGJ
Spleen ATAC	ATAC-seq	hg38	chromatin DNA	ENCODE	ENCSR078EBD
Testis ATAC	ATAC-seq	hg38	chromatin DNA	ENCODE	ENCSR210NKB
ThyroidGland ATAC	ATAC-seq	hg38	chromatin DNA	ENCODE	ENCSR201FIW,ENCSR914DTI,ENCSR474XFV
TibialArtery ATAC	ATAC-seq	hg38	chromatin DNA	ENCODE	ENCSR630REB
TibialNerve ATAC	ATAC-seq	hg38	chromatin DNA	ENCODE	ENCSR831KAH
TransverseColon ATAC	ATAC-seq	hg38	chromatin DNA	ENCODE	ENCSR386HAZ,ENCSR761TKU,ENCSR404LLJ,ENCSR668VCT
GM12878 THS EzTn5	THS-seq	hg38	chromatin DNA	GEO	GSM1854471,GSM1854472
GM12878 THS Tn5059	THS-seq	hg38	chromatin DNA	GEO	GSM1854473,GSM1854474
K562 fast ATAC	fast-ATAC-seq	hg38	chromatin DNA	SRA	SRR5657532,SRR5657533
K562 omni ATAC	omni-ATAC-seq	hg38	chromatin DNA	SRA	SRR5657530,SRR5657531
GM12878 DNase	DNase-seq	hg38	chromatin DNA	GEO	GSM736496,GSM736620
K562 DNase	DNase-seq	hg38	chromatin DNA	GEO	GSM646567
K562 naked DNase	DNase-seq	hg38	naked DNA	GEO	GSM1496625
MCF7 naked DNase	DNase-seq	hg38	naked DNA	GEO	GSM1496626
IMR90 naked DNase	DNase-seq	hg38	naked DNA	SRA	SRR769953,SRR769954
AdrenalGland DNase	DNase-seq	hg38	chromatin DNA	ENCODE	ENCSR865ICK,ENCSR597NVK,ENCSR848XIY,ENCSR191FOV
BreastEpithelium DNase	DNase-seq	hg38	chromatin DNA	ENCODE	ENCSR600KUR
CoronaryArtery DNase	DNase-seq	hg38	chromatin DNA	ENCODE	ENCSR999TSD,ENCSR060HPL
EsophagusMuscularisMucosa DNase	DNase-seq	hg38	chromatin DNA	ENCODE	ENCSR944JCE
EsophagusSquamousEpithelium DNase	DNase-seq	hg38	chromatin DNA	ENCODE	ENCSR783OCW
GastrocnemiusMedialis DNase	DNase-seq	hg38	chromatin DNA	ENCODE	ENCSR236SFP,ENCSR171ADO,ENCSR171ETY
HeartLeftVentricle DNase	DNase-seq	hg38	chromatin DNA	ENCODE	ENCSR501FWC,ENCSR070CMW,ENCSR946DXB
OmentalFatPad DNase	DNase-seq	hg38	chromatin DNA	ENCODE	ENCSR154OUQ,ENCSR244ZEJ
Ovary DNase	DNase-seq	hg38	chromatin DNA	ENCODE	ENCSR542KIX,ENCSR855DJV
ProstateGland DNase	DNase-seq	hg38	chromatin DNA	ENCODE	ENCSR958QXU
RightAtriumAuricularRegion DNase	DNase-seq	hg38	chromatin DNA	ENCODE	ENCSR278SKG,ENCSR777DXQ
RightLobeOfLiver DNase	DNase-seq	hg38	chromatin DNA	ENCODE	ENCSR555QAY
SigmoidColon DNase	DNase-seq	hg38	chromatin DNA	ENCODE	ENCSR462XTM,ENCSR391YAV
Spleen DNase	DNase-seq	hg38	chromatin DNA	ENCODE	ENCSR850YHJ
Testis DNase	DNase-seq	hg38	chromatin DNA	ENCODE	ENCSR978QUT
ThyroidGland DNase	DNase-seq	hg38	chromatin DNA	ENCODE	ENCSR657DFR,ENCSR696TPW,ENCSR902XFY,ENCSR158VAT
TibialArtery DNase	DNase-seq	hg38	chromatin DNA	ENCODE	ENCSR332MRT,ENCSR080ISA
TibialNerve DNase	DNase-seq	hg38	chromatin DNA	ENCODE	ENCSR401ESD,ENCSR754WNA
TransverseColon DNase	DNase-seq	hg38	chromatin DNA	ENCODE	ENCSR760QZM,ENCSR790FIS,ENCSR504WYA,ENCSR979ZJS
A549_MAX	ChIP-seq (MAX)	hg38	chromatin DNA	ENCODE	ENCSR000DYG
A549_USF1	ChIP-seq (USF1)	hg38	chromatin DNA	ENCODE	ENCSR000BPV
A549_MYC	ChIP-seq (MYC)	hg38	chromatin DNA	ENCODE	ENCSR000DYC
A549_CTCF	ChIP-seq (CTCF)	hg38	chromatin DNA	ENCODE	ENCSR000DPF
A549_FOSL2	ChIP-seq (FOSL2)	hg38	chromatin DNA	ENCODE	ENCSR448TVS
A549_CEBPB	ChIP-seq (CEBPB)	hg38	chromatin DNA	ENCODE	ENCSR000DYI
A549_PRDM1	ChIP-seq (PRDM1)	hg38	chromatin DNA	ENCODE	ENCSR977FEF
A549_JUN	ChIP-seq (JUN)	hg38	chromatin DNA	ENCODE	ENCSR996DUT
A549_CREB1	ChIP-seq (CREB1)	hg38	chromatin DNA	ENCODE	ENCSR000BRC
A549_GABPA	ChIP-seq (GABPA)	hg38	chromatin DNA	ENCODE	ENCSR000BPY
A549_ETS1	ChIP-seq (ETS1)	hg38	chromatin DNA	ENCODE	ENCSR000BPU
A549_USF2	ChIP-seq (USF2)	hg38	chromatin DNA	ENCODE	ENCSR563FBT
A549_REST	ChIP-seq (REST)	hg38	chromatin DNA	ENCODE	ENCSR892DRK
A549_ELK1	ChIP-seq (ELK1)	hg38	chromatin DNA	ENCODE	ENCSR623KNM
A549_MAFK	ChIP-seq (MAFK)	hg38	chromatin DNA	ENCODE	ENCSR541WQI
A549_FOXA2	ChIP-seq (FOXA2)	hg38	chromatin DNA	ENCODE	ENCSR000BRE
A549_TEAD4	ChIP-seq (TEAD4)	hg38	chromatin DNA	ENCODE	ENCSR000BUD
A549_GATA3	ChIP-seq (GATA3)	hg38	chromatin DNA	ENCODE	ENCSR000BTI
A549_ATF3	ChIP-seq (ATF3)	hg38	chromatin DNA	ENCODE	ENCSR000BPS
A549_FOXA1	ChIP-seq (FOXA1)	hg38	chromatin DNA	ENCODE	ENCSR000BPX
A549_ELF1	ChIP-seq (ELF1)	hg38	chromatin DNA	ENCODE	ENCSR000BPT
A549_PBX3	ChIP-seq (PBX3)	hg38	chromatin DNA	ENCODE	ENCSR000BTN
A549_SP1	ChIP-seq (SP1)	hg38	chromatin DNA	ENCODE	ENCSR000BPE
A549_MAZ	ChIP-seq (MAZ)	hg38	chromatin DNA	ENCODE	ENCSR636YLV
A549_RFX5	ChIP-seq (RFX5)	hg38	chromatin DNA	ENCODE	ENCSR064LJN
A549_E2F6	ChIP-seq (E2F6)	hg38	chromatin DNA	ENCODE	ENCSR000BTC
A549_JUND	ChIP-seq (JUND)	hg38	chromatin DNA	ENCODE	ENCSR000BRF
A549_NR5A2	ChIP-seq (NR5A2)	hg38	chromatin DNA	ENCODE	ENCSR190GIW
A549_EHF	ChIP-seq (EHF)	hg38	chromatin DNA	ENCODE	ENCSR171TDM
A549_NR2E3	ChIP-seq (NR2E3)	hg38	chromatin DNA	ENCODE	ENCSR044RZF
A549_PBX1	ChIP-seq (PBX1)	hg38	chromatin DNA	ENCODE	ENCSR637RKG
GM12878_FOS	ChIP-seq (FOS)	hg38	chromatin DNA	ENCODE	ENCSR000EYZ
GM12878_TBX21	ChIP-seq (TBX21)	hg38	chromatin DNA	ENCODE	ENCSR739IHN
GM12878_CREB1	ChIP-seq (CREB1)	hg38	chromatin DNA	ENCODE	ENCSR000BUF
GM12878_ELK1	ChIP-seq (ELK1)	hg38	chromatin DNA	ENCODE	ENCSR000DZB
GM12878_RXRA	ChIP-seq (RXRA)	hg38	chromatin DNA	ENCODE	ENCSR000BJD
GM12878_IRF4	ChIP-seq (IRF4)	hg38	chromatin DNA	ENCODE	ENCSR000BGY
GM12878_ZEB1	ChIP-seq (ZEB1)	hg38	chromatin DNA	ENCODE	ENCSR000BND
GM12878_ETS1	ChIP-seq (ETS1)	hg38	chromatin DNA	ENCODE	ENCSR000BKA
GM12878_MAX	ChIP-seq (MAX)	hg38	chromatin DNA	ENCODE	ENCSR000DZF
GM12878_IKZF1	ChIP-seq (IKZF1)	hg38	chromatin DNA	ENCODE	ENCSR874AFU
GM12878_STAT3	ChIP-seq (STAT3)	hg38	chromatin DNA	ENCODE	ENCSR000DZV
GM12878_REST	ChIP-seq (REST)	hg38	chromatin DNA	ENCODE	ENCSR000BGF
GM12878_CTCF	ChIP-seq (CTCF)	hg38	chromatin DNA	ENCODE	ENCSR000DRZ
GM12878_PBX3	ChIP-seq (PBX3)	hg38	chromatin DNA	ENCODE	ENCSR000BGR
GM12878_NR2C2	ChIP-seq (NR2C2)	hg38	chromatin DNA	ENCODE	ENCSR000EUL
GM12878_IRF3	ChIP-seq (IRF3)	hg38	chromatin DNA	ENCODE	ENCSR000DZX
GM12878_MEF2C	ChIP-seq (MEF2C)	hg38	chromatin DNA	ENCODE	ENCSR000BNG
GM12878_STAT1	ChIP-seq (STAT1)	hg38	chromatin DNA	ENCODE	ENCSR000DZM
GM12878_MAFK	ChIP-seq (MAFK)	hg38	chromatin DNA	ENCODE	ENCSR000DYV
GM12878_ATF3	ChIP-seq (ATF3)	hg38	chromatin DNA	ENCODE	ENCSR000BJY
GM12878_NFYA	ChIP-seq (NFYA)	hg38	chromatin DNA	ENCODE	ENCSR000DNN
GM12878_EGR1	ChIP-seq (EGR1)	hg38	chromatin DNA	ENCODE	ENCSR000BRG
GM12878_MYC	ChIP-seq (MYC)	hg38	chromatin DNA	ENCODE	ENCSR000DKU
GM12878_CEBPB	ChIP-seq (CEBPB)	hg38	chromatin DNA	ENCODE	ENCSR681NOM
GM12878_HSF1	ChIP-seq (HSF1)	hg38	chromatin DNA	ENCODE	ENCSR009MBP
GM12878_SRF	ChIP-seq (SRF)	hg38	chromatin DNA	ENCODE	ENCSR041XML
GM12878_ATF2	ChIP-seq (ATF2)	hg38	chromatin DNA	ENCODE	ENCSR961PPA
GM12878_RFX5	ChIP-seq (RFX5)	hg38	chromatin DNA	ENCODE	ENCSR000DZW
GM12878_TCF7	ChIP-seq (TCF7)	hg38	chromatin DNA	ENCODE	ENCSR501DKS
GM12878_CREM	ChIP-seq (CREM)	hg38	chromatin DNA	ENCODE	ENCSR839XZU
GM12878_BACH1	ChIP-seq (BACH1)	hg38	chromatin DNA	ENCODE	ENCSR636MKU
GM12878_NFYB	ChIP-seq (NFYB)	hg38	chromatin DNA	ENCODE	ENCSR000DNM
GM12878_PAX5	ChIP-seq (PAX5)	hg38	chromatin DNA	ENCODE	ENCSR000BHJ
GM12878_SP1	ChIP-seq (SP1)	hg38	chromatin DNA	ENCODE	ENCSR000BHK
GM12878_NFIC	ChIP-seq (NFIC)	hg38	chromatin DNA	ENCODE	ENCSR000BRN
GM12878_MEF2A	ChIP-seq (MEF2A)	hg38	chromatin DNA	ENCODE	ENCSR000BKB
GM12878_ARNT	ChIP-seq (ARNT)	hg38	chromatin DNA	ENCODE	ENCSR590KEQ
GM12878_RELB	ChIP-seq (RELB)	hg38	chromatin DNA	ENCODE	ENCSR387QUV
GM12878_KLF5	ChIP-seq (KLF5)	hg38	chromatin DNA	ENCODE	ENCSR974OFJ
GM12878_MXI1	ChIP-seq (MXI1)	hg38	chromatin DNA	ENCODE	ENCSR000DZI
GM12878_BATF	ChIP-seq (BATF)	hg38	chromatin DNA	ENCODE	ENCSR000BGT
GM12878_RUNX3	ChIP-seq (RUNX3)	hg38	chromatin DNA	ENCODE	ENCSR000BRI
GM12878_MAZ	ChIP-seq (MAZ)	hg38	chromatin DNA	ENCODE	ENCSR000DZA
GM12878_CUX1	ChIP-seq (CUX1)	hg38	chromatin DNA	ENCODE	ENCSR000DYR
GM12878_JUND	ChIP-seq (JUND)	hg38	chromatin DNA	ENCODE	ENCSR000DYS
GM12878_USF1	ChIP-seq (USF1)	hg38	chromatin DNA	ENCODE	ENCSR000BGI
GM12878_USF2	ChIP-seq (USF2)	hg38	chromatin DNA	ENCODE	ENCSR000DZU
GM12878_NRF1	ChIP-seq (NRF1)	hg38	chromatin DNA	ENCODE	ENCSR000DZO
GM12878_TBP	ChIP-seq (TBP)	hg38	chromatin DNA	ENCODE	ENCSR000DZZ
GM12878_E2F4	ChIP-seq (E2F4)	hg38	chromatin DNA	ENCODE	ENCSR000DYY
GM12878_ELF1	ChIP-seq (ELF1)	hg38	chromatin DNA	ENCODE	ENCSR841NDX
GM12878_GABPA	ChIP-seq (GABPA)	hg38	chromatin DNA	ENCODE	ENCSR331HPA
GM12878_NR2C1	ChIP-seq (NR2C1)	hg38	chromatin DNA	ENCODE	ENCSR784VIQ
H1_ATF3	ChIP-seq (ATF3)	hg38	chromatin DNA	ENCODE	ENCSR000BKC
H1_CTCF	ChIP-seq (CTCF)	hg38	chromatin DNA	ENCODE	ENCSR000AMF
H1_JUN	ChIP-seq (JUN)	hg38	chromatin DNA	ENCODE	ENCSR000ECA
H1_NRF1	ChIP-seq (NRF1)	hg38	chromatin DNA	ENCODE	ENCSR000ECC
H1_USF2	ChIP-seq (USF2)	hg38	chromatin DNA	ENCODE	ENCSR000ECD
H1_REST	ChIP-seq (REST)	hg38	chromatin DNA	ENCODE	ENCSR663WAR
H1_MYC	ChIP-seq (MYC)	hg38	chromatin DNA	ENCODE	ENCSR000EBY
H1_CEBPB	ChIP-seq (CEBPB)	hg38	chromatin DNA	ENCODE	ENCSR000EBV
H1_ATF2	ChIP-seq (ATF2)	hg38	chromatin DNA	ENCODE	ENCSR000BQU
H1_FOSL1	ChIP-seq (FOSL1)	hg38	chromatin DNA	ENCODE	ENCSR000BNS
H1_NANOG	ChIP-seq (NANOG)	hg38	chromatin DNA	ENCODE	ENCSR000BMT
H1_TEAD4	ChIP-seq (TEAD4)	hg38	chromatin DNA	ENCODE	ENCSR000BRY
H1_CREB1	ChIP-seq (CREB1)	hg38	chromatin DNA	ENCODE	ENCSR000BSN
H1_RFX5	ChIP-seq (RFX5)	hg38	chromatin DNA	ENCODE	ENCSR000ECF
H1_EGR1	ChIP-seq (EGR1)	hg38	chromatin DNA	ENCODE	ENCSR000BJA
H1_TBP	ChIP-seq (TBP)	hg38	chromatin DNA	ENCODE	ENCSR000ECB
H1_JUND	ChIP-seq (JUND)	hg38	chromatin DNA	ENCODE	ENCSR000EBZ
H1_SRF	ChIP-seq (SRF)	hg38	chromatin DNA	ENCODE	ENCSR000BIV
H1_E2F6	ChIP-seq (E2F6)	hg38	chromatin DNA	ENCODE	ENCSR000BSI
H1_USF1	ChIP-seq (USF1)	hg38	chromatin DNA	ENCODE	ENCSR000BIU
H1_SP4	ChIP-seq (SP4)	hg38	chromatin DNA	ENCODE	ENCSR000BQV
H1_MAFK	ChIP-seq (MAFK)	hg38	chromatin DNA	ENCODE	ENCSR000EBS
H1_SP2	ChIP-seq (SP2)	hg38	chromatin DNA	ENCODE	ENCSR000BQG
H1_GABPA	ChIP-seq (GABPA)	hg38	chromatin DNA	ENCODE	ENCSR000BIW
H1_RXRA	ChIP-seq (RXRA)	hg38	chromatin DNA	ENCODE	ENCSR000BJW
H1_SP1	ChIP-seq (SP1)	hg38	chromatin DNA	ENCODE	ENCSR000BIR
H1_MAX	ChIP-seq (MAX)	hg38	chromatin DNA	ENCODE	ENCSR000BSJ
H1_BACH1	ChIP-seq (BACH1)	hg38	chromatin DNA	ENCODE	ENCSR000EBQ
H1_MXI1	ChIP-seq (MXI1)	hg38	chromatin DNA	ENCODE	ENCSR000EBR
HeLaS3_ELK1	ChIP-seq (ELK1)	hg38	chromatin DNA	ENCODE	ENCSR000ECI
HeLaS3_MAX	ChIP-seq (MAX)	hg38	chromatin DNA	ENCODE	ENCSR000ECN
HeLaS3_IRF3	ChIP-seq (IRF3)	hg38	chromatin DNA	ENCODE	ENCSR000EDF
HeLaS3_CTCF	ChIP-seq (CTCF)	hg38	chromatin DNA	ENCODE	ENCSR000DUB
HeLaS3_E2F1	ChIP-seq (E2F1)	hg38	chromatin DNA	ENCODE	ENCSR000EVJ
HeLaS3_STAT1	ChIP-seq (STAT1)	hg38	chromatin DNA	ENCODE	ENCSR000EZK
HeLaS3_MYC	ChIP-seq (MYC)	hg38	chromatin DNA	ENCODE	ENCSR000DLN
HeLaS3_NRF1	ChIP-seq (NRF1)	hg38	chromatin DNA	ENCODE	ENCSR000EDJ
HeLaS3_NFYA	ChIP-seq (NFYA)	hg38	chromatin DNA	ENCODE	ENCSR000DNS
HeLaS3_E2F6	ChIP-seq (E2F6)	hg38	chromatin DNA	ENCODE	ENCSR000EVK
HeLaS3_USF2	ChIP-seq (USF2)	hg38	chromatin DNA	ENCODE	ENCSR000ECW
HeLaS3_ELK4	ChIP-seq (ELK4)	hg38	chromatin DNA	ENCODE	ENCSR000EVI
HeLaS3_TBP	ChIP-seq (TBP)	hg38	chromatin DNA	ENCODE	ENCSR000EDD
HeLaS3_GABPA	ChIP-seq (GABPA)	hg38	chromatin DNA	ENCODE	ENCSR000BHS
HeLaS3_MAFK	ChIP-seq (MAFK)	hg38	chromatin DNA	ENCODE	ENCSR000ECK
HeLaS3_STAT3	ChIP-seq (STAT3)	hg38	chromatin DNA	ENCODE	ENCSR000EDC
HeLaS3_MXI1	ChIP-seq (MXI1)	hg38	chromatin DNA	ENCODE	ENCSR000ECU
HeLaS3_JUND	ChIP-seq (JUND)	hg38	chromatin DNA	ENCODE	ENCSR000EDH
HeLaS3_FOS	ChIP-seq (FOS)	hg38	chromatin DNA	ENCODE	ENCSR000EZE
HeLaS3_MAFF	ChIP-seq (MAFF)	hg38	chromatin DNA	ENCODE	ENCSR140DSL
HeLaS3_MAZ	ChIP-seq (MAZ)	hg38	chromatin DNA	ENCODE	ENCSR000ECL
HeLaS3_REST	ChIP-seq (REST)	hg38	chromatin DNA	ENCODE	ENCSR000BMN
HeLaS3_JUN	ChIP-seq (JUN)	hg38	chromatin DNA	ENCODE	ENCSR000EDG
HeLaS3_E2F4	ChIP-seq (E2F4)	hg38	chromatin DNA	ENCODE	ENCSR000EVL
HeLaS3_NR2C2	ChIP-seq (NR2C2)	hg38	chromatin DNA	ENCODE	ENCSR000EVN
HeLaS3_CEBPB	ChIP-seq (CEBPB)	hg38	chromatin DNA	ENCODE	ENCSR000EDA
HeLaS3_NFYB	ChIP-seq (NFYB)	hg38	chromatin DNA	ENCODE	ENCSR000DNR
HeLaS3_RFX5	ChIP-seq (RFX5)	hg38	chromatin DNA	ENCODE	ENCSR000ECX
HeLaS3_PRDM1	ChIP-seq (PRDM1)	hg38	chromatin DNA	ENCODE	ENCSR000ECY
HepG2_HNF4A	ChIP-seq (HNF4A)	hg38	chromatin DNA	ENCODE	ENCSR000EEU
HepG2_NFYB	ChIP-seq (NFYB)	hg38	chromatin DNA	ENCODE	ENCSR935GZV
HepG2_RFX1	ChIP-seq (RFX1)	hg38	chromatin DNA	ENCODE	ENCSR928API
HepG2_ATF3	ChIP-seq (ATF3)	hg38	chromatin DNA	ENCODE	ENCSR000BKE
HepG2_HSF1	ChIP-seq (HSF1)	hg38	chromatin DNA	ENCODE	ENCSR000EET
HepG2_NRF1	ChIP-seq (NRF1)	hg38	chromatin DNA	ENCODE	ENCSR000EEH
HepG2_TFAP4	ChIP-seq (TFAP4)	hg38	chromatin DNA	ENCODE	ENCSR103SZL
HepG2_MEIS1	ChIP-seq (MEIS1)	hg38	chromatin DNA	ENCODE	ENCSR695WOH
HepG2_CTCF	ChIP-seq (CTCF)	hg38	chromatin DNA	ENCODE	ENCSR000DUG
HepG2_FOXA1	ChIP-seq (FOXA1)	hg38	chromatin DNA	ENCODE	ENCSR267DFA
HepG2_SIX1	ChIP-seq (SIX1)	hg38	chromatin DNA	ENCODE	ENCSR561BQM
HepG2_REST	ChIP-seq (REST)	hg38	chromatin DNA	ENCODE	ENCSR000BOT
HepG2_RFX5	ChIP-seq (RFX5)	hg38	chromatin DNA	ENCODE	ENCSR000EEA
HepG2_TCF7	ChIP-seq (TCF7)	hg38	chromatin DNA	ENCODE	ENCSR444LIN
HepG2_MYC	ChIP-seq (MYC)	hg38	chromatin DNA	ENCODE	ENCSR784BVD
HepG2_MAFK	ChIP-seq (MAFK)	hg38	chromatin DNA	ENCODE	ENCSR000EDZ
HepG2_HLF	ChIP-seq (HLF)	hg38	chromatin DNA	ENCODE	ENCSR528PSI
HepG2_JUN	ChIP-seq (JUN)	hg38	chromatin DNA	ENCODE	ENCSR000EEK
HepG2_CREB1	ChIP-seq (CREB1)	hg38	chromatin DNA	ENCODE	ENCSR112ALD
HepG2_MAZ	ChIP-seq (MAZ)	hg38	chromatin DNA	ENCODE	ENCSR000EDN
HepG2_TBP	ChIP-seq (TBP)	hg38	chromatin DNA	ENCODE	ENCSR000EEL
HepG2_ELK4	ChIP-seq (ELK4)	hg38	chromatin DNA	ENCODE	ENCSR513YMV
HepG2_E2F2	ChIP-seq (E2F2)	hg38	chromatin DNA	ENCODE	ENCSR013RNH
HepG2_SP2	ChIP-seq (SP2)	hg38	chromatin DNA	ENCODE	ENCSR946RZN
HepG2_MEF2A	ChIP-seq (MEF2A)	hg38	chromatin DNA	ENCODE	ENCSR291MJH
HepG2_ATF2	ChIP-seq (ATF2)	hg38	chromatin DNA	ENCODE	ENCSR047BUZ
HepG2_RARG	ChIP-seq (RARG)	hg38	chromatin DNA	ENCODE	ENCSR514RAH
HepG2_NFYA	ChIP-seq (NFYA)	hg38	chromatin DNA	ENCODE	ENCSR124APT
HepG2_FOXK1	ChIP-seq (FOXK1)	hg38	chromatin DNA	ENCODE	ENCSR603BJQ
HepG2_FOXO1	ChIP-seq (FOXO1)	hg38	chromatin DNA	ENCODE	ENCSR321OAA
HepG2_USF2	ChIP-seq (USF2)	hg38	chromatin DNA	ENCODE	ENCSR000EEF
HepG2_HNF1B	ChIP-seq (HNF1B)	hg38	chromatin DNA	ENCODE	ENCSR127XTZ
HepG2_CREM	ChIP-seq (CREM)	hg38	chromatin DNA	ENCODE	ENCSR799FCZ
HepG2_SNAI1	ChIP-seq (SNAI1)	hg38	chromatin DNA	ENCODE	ENCSR188EMJ
HepG2_NFYC	ChIP-seq (NFYC)	hg38	chromatin DNA	ENCODE	ENCSR569ARC
HepG2_CEBPB	ChIP-seq (CEBPB)	hg38	chromatin DNA	ENCODE	ENCSR000EEE
HepG2_JUND	ChIP-seq (JUND)	hg38	chromatin DNA	ENCODE	ENCSR000EEI
HepG2_RXRA	ChIP-seq (RXRA)	hg38	chromatin DNA	ENCODE	ENCSR000BHU
HepG2_NFKB2	ChIP-seq (NFKB2)	hg38	chromatin DNA	ENCODE	ENCSR164YJZ
HepG2_CEBPD	ChIP-seq (CEBPD)	hg38	chromatin DNA	ENCODE	ENCSR520MCD
HepG2_CEBPA	ChIP-seq (CEBPA)	hg38	chromatin DNA	ENCODE	ENCSR142IGM
HepG2_ZFP82	ChIP-seq (ZFP82)	hg38	chromatin DNA	ENCODE	ENCSR196FSX
HepG2_ETV4	ChIP-seq (ETV4)	hg38	chromatin DNA	ENCODE	ENCSR714YZG
HepG2_ETS1	ChIP-seq (ETS1)	hg38	chromatin DNA	ENCODE	ENCSR681WHQ
HepG2_NR2C2	ChIP-seq (NR2C2)	hg38	chromatin DNA	ENCODE	ENCSR559ZKI
HepG2_SP1	ChIP-seq (SP1)	hg38	chromatin DNA	ENCODE	ENCSR334KIQ
HepG2_HNF4G	ChIP-seq (HNF4G)	hg38	chromatin DNA	ENCODE	ENCSR793EHQ
HepG2_USF1	ChIP-seq (USF1)	hg38	chromatin DNA	ENCODE	ENCSR099FCQ
HepG2_IRF1	ChIP-seq (IRF1)	hg38	chromatin DNA	ENCODE	ENCSR890DSP
HepG2_MTF1	ChIP-seq (MTF1)	hg38	chromatin DNA	ENCODE	ENCSR194NVP
HepG2_TEAD1	ChIP-seq (TEAD1)	hg38	chromatin DNA	ENCODE	ENCSR497JLX
HepG2_IRF2	ChIP-seq (IRF2)	hg38	chromatin DNA	ENCODE	ENCSR604UJV
HepG2_ELF1	ChIP-seq (ELF1)	hg38	chromatin DNA	ENCODE	ENCSR321VGW
HepG2_RXRB	ChIP-seq (RXRB)	hg38	chromatin DNA	ENCODE	ENCSR560SEP
HepG2_KLF9	ChIP-seq (KLF9)	hg38	chromatin DNA	ENCODE	ENCSR938ETG
HepG2_TEAD4	ChIP-seq (TEAD4)	hg38	chromatin DNA	ENCODE	ENCSR000BRP
HepG2_MAFF	ChIP-seq (MAFF)	hg38	chromatin DNA	ENCODE	ENCSR000EEC
HepG2_FOXA2	ChIP-seq (FOXA2)	hg38	chromatin DNA	ENCODE	ENCSR066EBK
HepG2_FOSL2	ChIP-seq (FOSL2)	hg38	chromatin DNA	ENCODE	ENCSR000BHP
HepG2_MAX	ChIP-seq (MAX)	hg38	chromatin DNA	ENCODE	ENCSR000EDS
HepG2_MXI1	ChIP-seq (MXI1)	hg38	chromatin DNA	ENCODE	ENCSR000EDU
HepG2_CEBPG	ChIP-seq (CEBPG)	hg38	chromatin DNA	ENCODE	ENCSR639IIZ
HepG2_ELK1	ChIP-seq (ELK1)	hg38	chromatin DNA	ENCODE	ENCSR717QSS
HepG2_SMAD3	ChIP-seq (SMAD3)	hg38	chromatin DNA	ENCODE	ENCSR005GZH
HepG2_E2F5	ChIP-seq (E2F5)	hg38	chromatin DNA	ENCODE	ENCSR486JYI
HepG2_NFIC	ChIP-seq (NFIC)	hg38	chromatin DNA	ENCODE	ENCSR000BQX
HepG2_GABPA	ChIP-seq (GABPA)	hg38	chromatin DNA	ENCODE	ENCSR000BJK
HepG2_ZEB1	ChIP-seq (ZEB1)	hg38	chromatin DNA	ENCODE	ENCSR000BVN
HepG2_MEIS2	ChIP-seq (MEIS2)	hg38	chromatin DNA	ENCODE	ENCSR830LDY
HepG2_SRF	ChIP-seq (SRF)	hg38	chromatin DNA	ENCODE	ENCSR000BLV
HepG2_FOSL1	ChIP-seq (FOSL1)	hg38	chromatin DNA	ENCODE	ENCSR767NGL
HepG2_MAFG	ChIP-seq (MAFG)	hg38	chromatin DNA	ENCODE	ENCSR708KAA
HepG2_E2F4	ChIP-seq (E2F4)	hg38	chromatin DNA	ENCODE	ENCSR924LSO
HepG2_DBP	ChIP-seq (DBP)	hg38	chromatin DNA	ENCODE	ENCSR944LSA
HepG2_KLF12	ChIP-seq (KLF12)	hg38	chromatin DNA	ENCODE	ENCSR552YWL
HepG2_GATA4	ChIP-seq (GATA4)	hg38	chromatin DNA	ENCODE	ENCSR590CNM
HepG2_PBX2	ChIP-seq (PBX2)	hg38	chromatin DNA	ENCODE	ENCSR849DFF
HepG2_ATF1	ChIP-seq (ATF1)	hg38	chromatin DNA	ENCODE	ENCSR253OON
HepG2_BCL6	ChIP-seq (BCL6)	hg38	chromatin DNA	ENCODE	ENCSR759BDG
HepG2_AHR	ChIP-seq (AHR)	hg38	chromatin DNA	ENCODE	ENCSR412ZDC
HepG2_TBX3	ChIP-seq (TBX3)	hg38	chromatin DNA	ENCODE	ENCSR238QRG
HepG2_ETV5	ChIP-seq (ETV5)	hg38	chromatin DNA	ENCODE	ENCSR096IIB
HepG2_GFI1	ChIP-seq (GFI1)	hg38	chromatin DNA	ENCODE	ENCSR849FVL
HepG2_HNF1A	ChIP-seq (HNF1A)	hg38	chromatin DNA	ENCODE	ENCSR800QIT
HepG2_TFDP1	ChIP-seq (TFDP1)	hg38	chromatin DNA	ENCODE	ENCSR558OMR
HepG2_TFE3	ChIP-seq (TFE3)	hg38	chromatin DNA	ENCODE	ENCSR589SNT
HepG2_NFIA	ChIP-seq (NFIA)	hg38	chromatin DNA	ENCODE	ENCSR226QQM
HepG2_ARNT	ChIP-seq (ARNT)	hg38	chromatin DNA	ENCODE	ENCSR029IBC
HepG2_SOX5	ChIP-seq (SOX5)	hg38	chromatin DNA	ENCODE	ENCSR961WLZ
HepG2_HINFP	ChIP-seq (HINFP)	hg38	chromatin DNA	ENCODE	ENCSR621PAN
HepG2_HSF2	ChIP-seq (HSF2)	hg38	chromatin DNA	ENCODE	ENCSR764ZBK
HepG2_RORA	ChIP-seq (RORA)	hg38	chromatin DNA	ENCODE	ENCSR707RKU
HepG2_NFE2	ChIP-seq (NFE2)	hg38	chromatin DNA	ENCODE	ENCSR983FBD
HepG2_STAT6	ChIP-seq (STAT6)	hg38	chromatin DNA	ENCODE	ENCSR228ZYW
HepG2_ATF4	ChIP-seq (ATF4)	hg38	chromatin DNA	ENCODE	ENCSR288ZFV
HepG2_PATZ1	ChIP-seq (PATZ1)	hg38	chromatin DNA	ENCODE	ENCSR658YLN
HepG2_MEF2D	ChIP-seq (MEF2D)	hg38	chromatin DNA	ENCODE	ENCSR923MOO
HepG2_EGR1	ChIP-seq (EGR1)	hg38	chromatin DNA	ENCODE	ENCSR026GSW
HepG2_KLF6	ChIP-seq (KLF6)	hg38	chromatin DNA	ENCODE	ENCSR757EKM
HepG2_SMAD4	ChIP-seq (SMAD4)	hg38	chromatin DNA	ENCODE	ENCSR826YMT
HepG2_FOXJ3	ChIP-seq (FOXJ3)	hg38	chromatin DNA	ENCODE	ENCSR413AJG
HepG2_RFX3	ChIP-seq (RFX3)	hg38	chromatin DNA	ENCODE	ENCSR633OVO
HepG2_FOXA3	ChIP-seq (FOXA3)	hg38	chromatin DNA	ENCODE	ENCSR092OVN
HepG2_PPARG	ChIP-seq (PPARG)	hg38	chromatin DNA	ENCODE	ENCSR130VQL
HepG2_E2F1	ChIP-seq (E2F1)	hg38	chromatin DNA	ENCODE	ENCSR717ZZW
HepG2_GATA2	ChIP-seq (GATA2)	hg38	chromatin DNA	ENCODE	ENCSR897LDT
K562_NFE2	ChIP-seq (NFE2)	hg38	chromatin DNA	ENCODE	ENCSR552YGL
K562_IKZF1	ChIP-seq (IKZF1)	hg38	chromatin DNA	ENCODE	ENCSR395HWC
K562_ATF4	ChIP-seq (ATF4)	hg38	chromatin DNA	ENCODE	ENCSR145TSJ
K562_IRF1	ChIP-seq (IRF1)	hg38	chromatin DNA	ENCODE	ENCSR000EGT
K562_NR2C2	ChIP-seq (NR2C2)	hg38	chromatin DNA	ENCODE	ENCSR750LYM
K562_CEBPG	ChIP-seq (CEBPG)	hg38	chromatin DNA	ENCODE	ENCSR490LWA
K562_TFDP1	ChIP-seq (TFDP1)	hg38	chromatin DNA	ENCODE	ENCSR017GBO
K562_NFYB	ChIP-seq (NFYB)	hg38	chromatin DNA	ENCODE	ENCSR000EGQ
K562_RUNX1	ChIP-seq (RUNX1)	hg38	chromatin DNA	ENCODE	ENCSR414TYY
K562_MYC	ChIP-seq (MYC)	hg38	chromatin DNA	ENCODE	ENCSR000EGJ
K562_MTF1	ChIP-seq (MTF1)	hg38	chromatin DNA	ENCODE	ENCSR849LXI
K562_GATA1	ChIP-seq (GATA1)	hg38	chromatin DNA	ENCODE	ENCSR000EFT
K562_CTCF	ChIP-seq (CTCF)	hg38	chromatin DNA	ENCODE	ENCSR000DWE
K562_E2F6	ChIP-seq (E2F6)	hg38	chromatin DNA	ENCODE	ENCSR000BLI
K562_USF1	ChIP-seq (USF1)	hg38	chromatin DNA	ENCODE	ENCSR000BKT
K562_ATF2	ChIP-seq (ATF2)	hg38	chromatin DNA	ENCODE	ENCSR869IUD
K562_JUND	ChIP-seq (JUND)	hg38	chromatin DNA	ENCODE	ENCSR000EGN
K562_MITF	ChIP-seq (MITF)	hg38	chromatin DNA	ENCODE	ENCSR797SWM
K562_TCF7	ChIP-seq (TCF7)	hg38	chromatin DNA	ENCODE	ENCSR863KUB
K562_MAFG	ChIP-seq (MAFG)	hg38	chromatin DNA	ENCODE	ENCSR818DQV
K562_CUX1	ChIP-seq (CUX1)	hg38	chromatin DNA	ENCODE	ENCSR000EFO
K562_STAT1	ChIP-seq (STAT1)	hg38	chromatin DNA	ENCODE	ENCSR000EHJ
K562_TEAD4	ChIP-seq (TEAD4)	hg38	chromatin DNA	ENCODE	ENCSR000BRK
K562_MAX	ChIP-seq (MAX)	hg38	chromatin DNA	ENCODE	ENCSR000EFV
K562_NR4A1	ChIP-seq (NR4A1)	hg38	chromatin DNA	ENCODE	ENCSR692RET
K562_ATF3	ChIP-seq (ATF3)	hg38	chromatin DNA	ENCODE	ENCSR632DCH
K562_ELF1	ChIP-seq (ELF1)	hg38	chromatin DNA	ENCODE	ENCSR502OEK
K562_ETS2	ChIP-seq (ETS2)	hg38	chromatin DNA	ENCODE	ENCSR596IKD
K562_PBX2	ChIP-seq (PBX2)	hg38	chromatin DNA	ENCODE	ENCSR263DFP
K562_MEF2A	ChIP-seq (MEF2A)	hg38	chromatin DNA	ENCODE	ENCSR000BNV
K562_EGR1	ChIP-seq (EGR1)	hg38	chromatin DNA	ENCODE	ENCSR211LTF
K562_CEBPB	ChIP-seq (CEBPB)	hg38	chromatin DNA	ENCODE	ENCSR000EHE
K562_NFIC	ChIP-seq (NFIC)	hg38	chromatin DNA	ENCODE	ENCSR796ITY
K562_E2F1	ChIP-seq (E2F1)	hg38	chromatin DNA	ENCODE	ENCSR720HUL
K562_ZNF76	ChIP-seq (ZNF76)	hg38	chromatin DNA	ENCODE	ENCSR257AFV
K562_GABPA	ChIP-seq (GABPA)	hg38	chromatin DNA	ENCODE	ENCSR000BLO
K562_FOXA1	ChIP-seq (FOXA1)	hg38	chromatin DNA	ENCODE	ENCSR819LHG
K562_NR2C1	ChIP-seq (NR2C1)	hg38	chromatin DNA	ENCODE	ENCSR742IDN
K562_E2F5	ChIP-seq (E2F5)	hg38	chromatin DNA	ENCODE	ENCSR709DRM
K562_ATF1	ChIP-seq (ATF1)	hg38	chromatin DNA	ENCODE	ENCSR091GVJ
K562_GATA2	ChIP-seq (GATA2)	hg38	chromatin DNA	ENCODE	ENCSR257RKC
K562_MEF2D	ChIP-seq (MEF2D)	hg38	chromatin DNA	ENCODE	ENCSR647ZXA
K562_E2F4	ChIP-seq (E2F4)	hg38	chromatin DNA	ENCODE	ENCSR000EWL
K562_NRF1	ChIP-seq (NRF1)	hg38	chromatin DNA	ENCODE	ENCSR000EHH
K562_CREB1	ChIP-seq (CREB1)	hg38	chromatin DNA	ENCODE	ENCSR000BSO
K562_IRF9	ChIP-seq (IRF9)	hg38	chromatin DNA	ENCODE	ENCSR926KTP
K562_NFYA	ChIP-seq (NFYA)	hg38	chromatin DNA	ENCODE	ENCSR000EGR
K562_CREM	ChIP-seq (CREM)	hg38	chromatin DNA	ENCODE	ENCSR077DKV
K562_HINFP	ChIP-seq (HINFP)	hg38	chromatin DNA	ENCODE	ENCSR619GFP
K562_JUN	ChIP-seq (JUN)	hg38	chromatin DNA	ENCODE	ENCSR000EFS
K562_ELK1	ChIP-seq (ELK1)	hg38	chromatin DNA	ENCODE	ENCSR000EFU
K562_BCL6	ChIP-seq (BCL6)	hg38	chromatin DNA	ENCODE	ENCSR802AHH
K562_ZNF41	ChIP-seq (ZNF41)	hg38	chromatin DNA	ENCODE	ENCSR235PYI
K562_RFX1	ChIP-seq (RFX1)	hg38	chromatin DNA	ENCODE	ENCSR968GIB
K562_SP1	ChIP-seq (SP1)	hg38	chromatin DNA	ENCODE	ENCSR991ELG
K562_REST	ChIP-seq (REST)	hg38	chromatin DNA	ENCODE	ENCSR000ATM
K562_RFX5	ChIP-seq (RFX5)	hg38	chromatin DNA	ENCODE	ENCSR000EGO
K562_ETV1	ChIP-seq (ETV1)	hg38	chromatin DNA	ENCODE	ENCSR277DMR
K562_SMAD4	ChIP-seq (SMAD4)	hg38	chromatin DNA	ENCODE	ENCSR109SJT
K562_STAT2	ChIP-seq (STAT2)	hg38	chromatin DNA	ENCODE	ENCSR000FAT
K562_MAFK	ChIP-seq (MAFK)	hg38	chromatin DNA	ENCODE	ENCSR000EGX
K562_TBP	ChIP-seq (TBP)	hg38	chromatin DNA	ENCODE	ENCSR000EHA
K562_THAP1	ChIP-seq (THAP1)	hg38	chromatin DNA	ENCODE	ENCSR000BNN
K562_BACH1	ChIP-seq (BACH1)	hg38	chromatin DNA	ENCODE	ENCSR000EGD
K562_USF2	ChIP-seq (USF2)	hg38	chromatin DNA	ENCODE	ENCSR000EHG
K562_ARNT	ChIP-seq (ARNT)	hg38	chromatin DNA	ENCODE	ENCSR613NUC
K562_MAFF	ChIP-seq (MAFF)	hg38	chromatin DNA	ENCODE	ENCSR000EGI
K562_IRF2	ChIP-seq (IRF2)	hg38	chromatin DNA	ENCODE	ENCSR376WCJ
K562_VEZF1	ChIP-seq (VEZF1)	hg38	chromatin DNA	ENCODE	ENCSR189YMA
K562_MEIS2	ChIP-seq (MEIS2)	hg38	chromatin DNA	ENCODE	ENCSR851BNE
K562_E2F3	ChIP-seq (E2F3)	hg38	chromatin DNA	ENCODE	ENCSR036QIR
K562_MXI1	ChIP-seq (MXI1)	hg38	chromatin DNA	ENCODE	ENCSR000EGZ
K562_CTCFL	ChIP-seq (CTCFL)	hg38	chromatin DNA	ENCODE	ENCSR000BNK
K562_KLF1	ChIP-seq (KLF1)	hg38	chromatin DNA	ENCODE	ENCSR550HCT
K562_SP2	ChIP-seq (SP2)	hg38	chromatin DNA	ENCODE	ENCSR000BNL
K562_SRF	ChIP-seq (SRF)	hg38	chromatin DNA	ENCODE	ENCSR000BLK
K562_FOSL1	ChIP-seq (FOSL1)	hg38	chromatin DNA	ENCODE	ENCSR000BMV
K562_CLOCK	ChIP-seq (CLOCK)	hg38	chromatin DNA	ENCODE	ENCSR228OQM
K562_ETS1	ChIP-seq (ETS1)	hg38	chromatin DNA	ENCODE	ENCSR000BKQ
K562_MAZ	ChIP-seq (MAZ)	hg38	chromatin DNA	ENCODE	ENCSR000EFX
K562_KLF6	ChIP-seq (KLF6)	hg38	chromatin DNA	ENCODE	ENCSR297CGF
K562_LEF1	ChIP-seq (LEF1)	hg38	chromatin DNA	ENCODE	ENCSR343ELW
K562_SMAD3	ChIP-seq (SMAD3)	hg38	chromatin DNA	ENCODE	ENCSR376XAV
K562_TEAD1	ChIP-seq (TEAD1)	hg38	chromatin DNA	ENCODE	ENCSR591ASD
K562_ETV5	ChIP-seq (ETV5)	hg38	chromatin DNA	ENCODE	ENCSR971EWR
K562_E2F7	ChIP-seq (E2F7)	hg38	chromatin DNA	ENCODE	ENCSR171CAY
K562_FOXJ3	ChIP-seq (FOXJ3)	hg38	chromatin DNA	ENCODE	ENCSR056VMR
K562_ELF2	ChIP-seq (ELF2)	hg38	chromatin DNA	ENCODE	ENCSR594HXD
K562_PATZ1	ChIP-seq (PATZ1)	hg38	chromatin DNA	ENCODE	ENCSR549PVK
K562_FOXA3	ChIP-seq (FOXA3)	hg38	chromatin DNA	ENCODE	ENCSR231ZVN
K562_FOXJ2	ChIP-seq (FOXJ2)	hg38	chromatin DNA	ENCODE	ENCSR847LBF
K562_TFE3	ChIP-seq (TFE3)	hg38	chromatin DNA	ENCODE	ENCSR953KEY
MCF7_MYC	ChIP-seq (MYC)	hg38	chromatin DNA	ENCODE	ENCSR000DMM
MCF7_GATA3	ChIP-seq (GATA3)	hg38	chromatin DNA	ENCODE	ENCSR423RTK
MCF7_CEBPB	ChIP-seq (CEBPB)	hg38	chromatin DNA	ENCODE	ENCSR000BSR
MCF7_RFX1	ChIP-seq (RFX1)	hg38	chromatin DNA	ENCODE	ENCSR066TET
MCF7_CREB1	ChIP-seq (CREB1)	hg38	chromatin DNA	ENCODE	ENCSR897JAS
MCF7_ESR1	ChIP-seq (ESR1)	hg38	chromatin DNA	ENCODE	ENCSR463GOT
MCF7_ZNF8	ChIP-seq (ZNF8)	hg38	chromatin DNA	ENCODE	ENCSR785UCD
MCF7_CTCF	ChIP-seq (CTCF)	hg38	chromatin DNA	ENCODE	ENCSR000DWH
MCF7_SP1	ChIP-seq (SP1)	hg38	chromatin DNA	ENCODE	ENCSR729LGA
MCF7_GABPA	ChIP-seq (GABPA)	hg38	chromatin DNA	ENCODE	ENCSR000BUK
MCF7_TEAD4	ChIP-seq (TEAD4)	hg38	chromatin DNA	ENCODE	ENCSR000BUO
MCF7_FOSL2	ChIP-seq (FOSL2)	hg38	chromatin DNA	ENCODE	ENCSR000BUI
MCF7_MAZ	ChIP-seq (MAZ)	hg38	chromatin DNA	ENCODE	ENCSR288IJC
MCF7_SRF	ChIP-seq (SRF)	hg38	chromatin DNA	ENCODE	ENCSR000BVA
MCF7_ELF1	ChIP-seq (ELF1)	hg38	chromatin DNA	ENCODE	ENCSR502NRF
MCF7_ELK1	ChIP-seq (ELK1)	hg38	chromatin DNA	ENCODE	ENCSR382WLL
MCF7_CUX1	ChIP-seq (CUX1)	hg38	chromatin DNA	ENCODE	ENCSR017CEO
MCF7_MAX	ChIP-seq (MAX)	hg38	chromatin DNA	ENCODE	ENCSR000BUL
MCF7_EGR1	ChIP-seq (EGR1)	hg38	chromatin DNA	ENCODE	ENCSR000BUX
MCF7_JUND	ChIP-seq (JUND)	hg38	chromatin DNA	ENCODE	ENCSR000BSU
MCF7_REST	ChIP-seq (REST)	hg38	chromatin DNA	ENCODE	ENCSR000BSP
MCF7_RFX5	ChIP-seq (RFX5)	hg38	chromatin DNA	ENCODE	ENCSR924TVL
MCF7_JUN	ChIP-seq (JUN)	hg38	chromatin DNA	ENCODE	ENCSR176EXN
MCF7_MAFK	ChIP-seq (MAFK)	hg38	chromatin DNA	ENCODE	ENCSR555PBN
MCF7_CEBPG	ChIP-seq (CEBPG)	hg38	chromatin DNA	ENCODE	ENCSR094ZCF
MCF7_E2F1	ChIP-seq (E2F1)	hg38	chromatin DNA	ENCODE	ENCSR000EWX
MCF7_KLF9	ChIP-seq (KLF9)	hg38	chromatin DNA	ENCODE	ENCSR125ZYC
MCF7_KLF4	ChIP-seq (KLF4)	hg38	chromatin DNA	ENCODE	ENCSR265WJC
MCF7_HSF1	ChIP-seq (HSF1)	hg38	chromatin DNA	ENCODE	ENCSR062HDL
MCF7_CLOCK	ChIP-seq (CLOCK)	hg38	chromatin DNA	ENCODE	ENCSR934JDG
MCF7_FOS	ChIP-seq (FOS)	hg38	chromatin DNA	ENCODE	ENCSR569XNP
MCF7_FOXA1	ChIP-seq (FOXA1)	hg38	chromatin DNA	ENCODE	ENCSR126YEB
MCF7_NRF1	ChIP-seq (NRF1)	hg38	chromatin DNA	ENCODE	ENCSR135ANT
MCF7_E2F4	ChIP-seq (E2F4)	hg38	chromatin DNA	ENCODE	ENCSR505NMN
MCF7_OVOL1	ChIP-seq (OVOL1)	hg38	chromatin DNA	ENCODE	ENCSR829WBA
