# Supplementary material for: Intrinsic bias estimation for improved analysis of bulk and single-cell chromatin accessibility profiles using SELMA
Source: Nat Commun. 2022 Sep 21;13:5533. doi: 10.1038/s41467-022-33194-z (PMC9492688; doi:10.1038/s41467-022-33194-z)
Supplement: Supplementary file 6 — Supplementary Dataset 2 [file 41467_2022_33194_MOESM6_ESM.xlsx]

## Sheet: Table S2a He et al.
Supplementary Dataset 2a: full list of delta relative rank corresponding to Figure 4j, S7 and S8 (footprint score calculated by He et al.)
sample	delta relative rank (He et al.)
HeLaS3_REST	4.16071
K562_CTCF	4.10296
HepG2_NFIA	4.07503
H1_CTCF	4.0668
HeLaS3_CTCF	4.03263
H1_BACH1	4.00479
GM12878_CTCF	3.99894
A549_MAFK	3.99483
HepG2_E2F4	3.98418
HeLaS3_GABPA	3.98383
HepG2_MAFF	3.9697
H1_REST	3.96747
GM12878_REST	3.96606
HepG2_RFX1	3.95294
K562_MAFF	3.92374
H1_USF2	3.87416
HepG2_JUN	3.86126
HepG2_E2F1	3.83871
K562_VEZF1	3.83233
HepG2_TFDP1	3.82622
H1_MAFK	3.82125
GM12878_BACH1	3.81822
MCF7_CTCF	3.81663
K562_RFX1	3.8157
HepG2_MAFK	3.74798
HepG2_NFE2	3.74388
GM12878_TBX21	3.73459
A549_USF2	3.72268
K562_MAFG	3.72237
H1_E2F6	3.68385
K562_REST	3.65584
HepG2_MAFG	3.63125
K562_NFIC	3.62719
H1_RXRA	3.59041
HepG2_MXI1	3.52222
HeLaS3_E2F4	3.51212
HepG2_SP2	3.5094
K562_MAFK	3.49727
K562_MITF	3.49694
K562_E2F7	3.44228
HepG2_JUND	3.42937
HeLaS3_USF2	3.42262
K562_GABPA	3.41834
HeLaS3_JUN	3.39352
MCF7_MAFK	3.38766
HepG2_RXRA	3.36448
HepG2_USF2	3.33264
K562_JUND	3.33023
K562_ELK1	3.29344
K562_NFE2	3.25424
GM12878_NFIC	3.22618
HepG2_CTCF	3.21249
K562_USF2	3.20926
MCF7_FOS	3.1652
A549_CTCF	3.14075
GM12878_ELK1	3.13216
MCF7_REST	3.11484
MCF7_FOSL2	3.10129
A549_MAX	3.08023
HepG2_MAX	3.06968
MCF7_MAZ	3.04953
K562_ATF4	3.01108
HepG2_PPARG	2.99735
HepG2_TFE3	2.99457
H1_MXI1	2.98608
A549_FOSL2	2.98132
HepG2_NR2C2	2.96314
HeLaS3_ELK4	2.95081
HeLaS3_ELK1	2.94729
HepG2_SMAD3	2.88779
K562_E2F1	2.87805
GM12878_E2F4	2.85562
HeLaS3_STAT3	2.84956
GM12878_USF2	2.84192
HeLaS3_MAFF	2.76954
HepG2_NFIC	2.73645
MCF7_E2F4	2.71512
H1_JUN	2.67903
K562_ETS1	2.64169
MCF7_RFX1	2.63521
K562_KLF6	2.63477
K562_CEBPG	2.58644
MCF7_MYC	2.58269
HepG2_ETV5	2.57798
HepG2_MAZ	2.54051
MCF7_ELK1	2.53171
HepG2_FOSL2	2.52867
H1_USF1	2.441
HepG2_SP1	2.42817
A549_SP1	2.40504
GM12878_ATF2	2.37962
HeLaS3_MAX	2.37023
MCF7_HSF1	2.32515
MCF7_FOXA1	2.27394
HepG2_REST	2.25892
K562_FOXA3	2.25478
K562_USF1	2.24745
HepG2_TCF7	2.22718
MCF7_KLF4	2.21839
K562_E2F6	2.20003
A549_ELF1	2.18901
HepG2_FOSL1	2.18266
A549_PBX1	2.1698
HepG2_AHR	2.15103
HepG2_KLF6	2.14741
K562_TFE3	2.14398
GM12878_MAX	2.13774
HepG2_CREB1	2.13369
HepG2_USF1	2.13307
HepG2_ELF1	2.13024
K562_ATF2	2.12535
HeLaS3_NFYB	2.09576
MCF7_ELF1	2.08692
K562_MYC	2.03733
K562_MAZ	2.0168
HepG2_CEBPD	2.01445
K562_BACH1	2.00753
HepG2_CEBPA	1.97372
MCF7_GABPA	1.94053
GM12878_MAFK	1.93152
MCF7_MAX	1.92289
K562_ATF1	1.9125
GM12878_PBX3	1.89414
A549_REST	1.88982
H1_JUND	1.88646
HeLaS3_JUND	1.86584
K562_RFX5	1.86199
K562_CUX1	1.83133
MCF7_KLF9	1.83016
HepG2_ATF2	1.81839
HepG2_GATA2	1.8157
HepG2_E2F2	1.80575
HepG2_RFX5	1.80398
HeLaS3_MAFK	1.7892
K562_ELF2	1.78037
MCF7_CEBPG	1.77532
HepG2_IRF1	1.75389
MCF7_JUN	1.74113
A549_ELK1	1.64729
HepG2_KLF9	1.6323
K562_MEF2D	1.60875
HepG2_HSF1	1.5787
K562_GATA1	1.57489
MCF7_GATA3	1.57072
HeLaS3_NFYA	1.54445
K562_ARNT	1.54062
K562_ETV5	1.51408
MCF7_JUND	1.50144
GM12878_EGR1	1.48709
K562_PATZ1	1.44548
HepG2_RARG	1.43749
H1_EGR1	1.4277
H1_NRF1	1.37186
GM12878_IRF4	1.35693
HepG2_IRF2	1.34431
HepG2_NRF1	1.3359
H1_CEBPB	1.31856
HeLaS3_CEBPB	1.31212
GM12878_ARNT	1.29899
K562_SP1	1.29604
HepG2_CEBPG	1.29201
MCF7_RFX5	1.26943
HepG2_CEBPB	1.26501
HepG2_TEAD4	1.2641
HepG2_ATF1	1.25195
HepG2_MEIS2	1.25137
MCF7_CUX1	1.22942
K562_ELF1	1.2081
HepG2_TFAP4	1.18033
A549_E2F6	1.17813
K562_ATF3	1.17644
A549_USF1	1.17304
HeLaS3_FOS	1.165
HepG2_FOXK1	1.1407
MCF7_CREB1	1.13401
K562_NRF1	1.12781
A549_PRDM1	1.12698
H1_TEAD4	1.08362
HepG2_HNF1A	1.07782
A549_CEBPB	1.06299
K562_IRF9	1.05717
HeLaS3_MXI1	1.04569
K562_HINFP	1.0446
HepG2_ETS1	1.03916
K562_IKZF1	1.0083
HepG2_HNF4A	1.00693
GM12878_MYC	0.971574
K562_TCF7	0.96998
GM12878_CUX1	0.90109
HepG2_MEIS1	0.869561
K562_MXI1	0.85575
HepG2_PATZ1	0.854197
GM12878_NRF1	0.850739
GM12878_JUND	0.848004
HeLaS3_MAZ	0.815709
HeLaS3_TBP	0.811003
MCF7_SP1	0.809702
H1_ATF2	0.807054
GM12878_RUNX3	0.792394
HepG2_STAT6	0.788997
GM12878_TCF7	0.785785
K562_CEBPB	0.776999
K562_IRF2	0.75401
MCF7_EGR1	0.732957
MCF7_ESR1	0.725492
HeLaS3_E2F1	0.71386
A549_FOXA2	0.709505
K562_SRF	0.687941
GM12878_RFX5	0.683867
K562_FOSL1	0.681854
HepG2_GATA4	0.638181
H1_MAX	0.637829
GM12878_GABPA	0.626633
MCF7_NRF1	0.612227
A549_NR2E3	0.605128
A549_ETS1	0.600259
HepG2_NFYC	0.591169
HepG2_ELK1	0.571464
A549_MAZ	0.569833
K562_MEIS2	0.55227
K562_KLF1	0.538871
K562_CLOCK	0.525688
HepG2_ZEB1	0.501793
A549_EHF	0.496414
HepG2_EGR1	0.455773
GM12878_TBP	0.430988
GM12878_ELF1	0.426909
H1_SP2	0.412557
H1_SP1	0.403557
GM12878_NR2C1	0.398204
H1_GABPA	0.385513
H1_RFX5	0.370772
GM12878_CREB1	0.36871
A549_GABPA	0.349086
HepG2_ATF4	0.334718
K562_TFDP1	0.330864
K562_LEF1	0.32939
HepG2_SMAD4	0.32389
HepG2_RXRB	0.3204
HeLaS3_NRF1	0.319708
A549_GATA3	0.300965
HepG2_DBP	0.285749
A549_NR5A2	0.273109
K562_NR2C2	0.267412
GM12878_USF1	0.254548
HepG2_RFX3	0.240639
K562_ETS2	0.237325
GM12878_STAT3	0.232214
K562_SMAD4	0.215917
K562_STAT2	0.207489
GM12878_PAX5	0.192658
HepG2_MEF2A	0.166139
HepG2_FOXA3	0.161147
K562_STAT1	0.153445
MCF7_OVOL1	0.152666
GM12878_ETS1	0.142558
HepG2_MEF2D	0.131573
K562_CTCFL	0.130754
K562_SP2	0.128317
K562_FOXJ3	0.126838
H1_SP4	0.125032
K562_JUN	0.121635
GM12878_STAT1	0.119909
K562_E2F3	0.118984
GM12878_ZEB1	0.108977
HepG2_HINFP	0.108217
HepG2_HNF4G	0.1045
H1_NANOG	0.101208
HepG2_SIX1	0.0888302
GM12878_HSF1	0.048069
HepG2_MYC	0.0359953
HepG2_ATF3	0.0289548
K562_ZNF76	0.0254417
K562_NR2C1	0.0183997
A549_CREB1	0.0119738
GM12878_BATF	0.00260076
HepG2_GFI1	0.000963242
HeLaS3_E2F6	-0.0105682
K562_CREM	-0.0197692
HepG2_E2F5	-0.0215619
H1_CREB1	-0.0242254
MCF7_TEAD4	-0.0345138
H1_FOSL1	-0.0469482
HeLaS3_STAT1	-0.05333
HeLaS3_RFX5	-0.0717306
A549_PBX3	-0.0720158
MCF7_E2F1	-0.0787295
HeLaS3_NR2C2	-0.088597
GM12878_MAZ	-0.0919746
A549_MYC	-0.0930772
HepG2_ZFP82	-0.0986283
HepG2_NFYB	-0.105064
GM12878_SRF	-0.106196
H1_SRF	-0.115194
GM12878_MEF2C	-0.118492
K562_RUNX1	-0.1387
HepG2_NFKB2	-0.139621
GM12878_CREM	-0.143316
K562_TBP	-0.14411
GM12878_NFYA	-0.15141
K562_E2F4	-0.153634
HepG2_TBX3	-0.157677
K562_BCL6	-0.159132
GM12878_SP1	-0.161222
HepG2_KLF12	-0.165152
MCF7_CEBPB	-0.16622
HepG2_SNAI1	-0.171287
HepG2_PBX2	-0.171378
HepG2_ARNT	-0.177054
HepG2_CREM	-0.185879
A549_JUN	-0.191692
HepG2_HLF	-0.203417
GM12878_NFYB	-0.207424
K562_NFYB	-0.217749
K562_THAP1	-0.219646
H1_MYC	-0.240056
K562_PBX2	-0.249274
K562_EGR1	-0.251341
GM12878_NR2C2	-0.254939
HepG2_SRF	-0.255371
HepG2_BCL6	-0.255746
A549_RFX5	-0.257146
HepG2_FOXJ3	-0.268994
GM12878_FOS	-0.274726
K562_SMAD3	-0.282172
MCF7_SRF	-0.282617
K562_NR4A1	-0.291767
K562_ETV1	-0.292048
HepG2_GABPA	-0.304929
GM12878_ATF3	-0.30845
K562_MAX	-0.319146
HepG2_NFYA	-0.330885
GM12878_MEF2A	-0.341687
HepG2_ELK4	-0.344293
HepG2_ETV4	-0.364356
HepG2_TBP	-0.368602
K562_IRF1	-0.370658
HepG2_TEAD1	-0.371094
GM12878_CEBPB	-0.391579
GM12878_IRF3	-0.416495
HepG2_FOXO1	-0.422698
K562_E2F5	-0.427143
HepG2_FOXA1	-0.431729
HeLaS3_PRDM1	-0.441063
K562_MTF1	-0.448994
GM12878_IKZF1	-0.455188
GM12878_RXRA	-0.456157
H1_TBP	-0.465554
MCF7_ZNF8	-0.470124
A549_JUND	-0.476839
HepG2_HSF2	-0.49034
HepG2_MTF1	-0.493106
A549_TEAD4	-0.508284
HepG2_FOXA2	-0.544251
K562_MEF2A	-0.544387
K562_FOXA1	-0.553048
HepG2_HNF1B	-0.570325
K562_TEAD4	-0.571176
K562_TEAD1	-0.576615
K562_ZNF41	-0.5829
MCF7_CLOCK	-0.606709
GM12878_KLF5	-0.643139
HepG2_RORA	-0.655175
K562_CREB1	-0.656176
K562_NFYA	-0.693016
H1_ATF3	-0.698087
HeLaS3_IRF3	-0.709654
A549_FOXA1	-0.750137
GM12878_MXI1	-0.766256
K562_FOXJ2	-0.801012
GM12878_RELB	-0.830832
HepG2_SOX5	-0.83271
A549_ATF3	-0.842478
HeLaS3_MYC	-1.10081
K562_GATA2	-1.1364

## Sheet: Table S2b wellington
Supplementary Dataset 2b: full list of delta relative rank corresponding to Figure 4j, S7 and S8 (footprint score calculated by wellington)
sample	delta relative rank (wellington)
H1_CTCF	4.28307
HepG2_MAFF	4.15823
K562_MAFF	4.14284
A549_MAFK	4.13591
K562_MAFG	4.12613
HeLaS3_CTCF	4.10248
H1_MAFK	4.0771
MCF7_CTCF	4.05888
HepG2_USF2	4.03966
HepG2_E2F1	4.01328
K562_NFE2	3.99217
HepG2_TFDP1	3.9918
HepG2_E2F4	3.98979
HepG2_JUN	3.97748
MCF7_REST	3.9626
HepG2_MAFK	3.95721
K562_VEZF1	3.95614
MCF7_MAFK	3.9499
HepG2_NFE2	3.93026
H1_E2F6	3.88093
GM12878_TBX21	3.85721
K562_BACH1	3.8414
H1_REST	3.83612
HepG2_RFX1	3.83178
HeLaS3_MAFF	3.81947
HeLaS3_GABPA	3.7774
MCF7_FOS	3.75448
GM12878_NFIC	3.74757
A549_USF2	3.70329
HepG2_MXI1	3.69041
MCF7_MYC	3.68391
HeLaS3_JUN	3.67654
HepG2_ATF2	3.6726
H1_RXRA	3.60401
HepG2_NFIA	3.51912
HepG2_JUND	3.51478
H1_BACH1	3.50347
K562_USF1	3.46829
HeLaS3_ELK4	3.4658
MCF7_MAZ	3.44921
K562_GABPA	3.4356
K562_MITF	3.42844
K562_NFIC	3.41424
K562_ATF4	3.40895
H1_USF2	3.39244
MCF7_JUN	3.35442
GM12878_BACH1	3.33924
MCF7_FOSL2	3.33231
GM12878_ELK1	3.32201
HeLaS3_E2F4	3.31432
A549_CTCF	3.29552
HepG2_TFE3	3.28216
K562_USF2	3.27041
MCF7_E2F4	3.24944
HepG2_MAFG	3.23221
HepG2_SP2	3.19687
K562_MAFK	3.1597
HeLaS3_JUND	3.14774
K562_ATF2	3.14168
H1_MXI1	3.13958
HeLaS3_USF2	3.11607
MCF7_MAX	3.08654
A549_FOSL2	3.04954
K562_JUND	3.04135
HepG2_TCF7	3.02591
HepG2_PPARG	3.02091
HeLaS3_ELK1	3.01076
K562_CTCF	2.9983
K562_E2F7	2.98768
HeLaS3_NFYB	2.9806
MCF7_KLF4	2.96805
GM12878_E2F4	2.96744
HepG2_MAZ	2.96161
GM12878_CTCF	2.92954
K562_ETS1	2.90677
HepG2_CREB1	2.88857
K562_E2F1	2.81571
K562_PATZ1	2.80391
HepG2_RXRA	2.7929
K562_CEBPG	2.78561
K562_ELF2	2.75473
GM12878_ATF2	2.74405
HepG2_REST	2.74209
HepG2_CEBPD	2.69942
K562_KLF6	2.63383
HepG2_ELF1	2.6038
GM12878_PBX3	2.60094
HepG2_MAX	2.59415
MCF7_CEBPG	2.56838
H1_USF1	2.55739
HepG2_NFIC	2.50431
HepG2_NR2C2	2.50195
HepG2_ETV5	2.50116
K562_ELK1	2.48976
H1_JUN	2.48713
K562_RFX1	2.47607
MCF7_JUND	2.46353
MCF7_HSF1	2.44062
HepG2_SMAD3	2.41754
K562_CUX1	2.39936
HepG2_HNF1A	2.38256
GM12878_USF2	2.36885
HepG2_FOSL1	2.36563
MCF7_GABPA	2.36073
HeLaS3_STAT3	2.34133
HepG2_CEBPA	2.31287
GM12878_JUND	2.29077
A549_CEBPB	2.28027
K562_ETV5	2.26335
A549_ELK1	2.24789
HeLaS3_FOS	2.2459
H1_NRF1	2.21222
HepG2_FOSL2	2.14726
K562_ATF1	2.12969
MCF7_ELK1	2.12849
HepG2_USF1	2.1056
HeLaS3_MAFK	2.08097
A549_MAX	2.07716
HepG2_ETS1	2.06393
HeLaS3_MAX	2.05453
A549_ELF1	2.03097
MCF7_ELF1	2.0267
GM12878_MAX	2.0031
GM12878_MAFK	2.00133
HeLaS3_CEBPB	1.98575
K562_IRF9	1.97618
HepG2_GATA2	1.97493
HepG2_SP1	1.94711
HeLaS3_NFYA	1.94689
K562_MAZ	1.91191
HepG2_KLF6	1.9047
GM12878_TCF7	1.88787
HepG2_CTCF	1.88634
A549_USF1	1.84665
HeLaS3_REST	1.82397
K562_ATF3	1.81055
H1_JUND	1.80912
H1_RFX5	1.79981
K562_GATA1	1.76922
GM12878_IRF4	1.74859
A549_SP1	1.73932
HepG2_MEIS2	1.6951
GM12878_EGR1	1.6749
K562_TFE3	1.66027
HepG2_NRF1	1.65765
MCF7_KLF9	1.65378
GM12878_MYC	1.65188
HepG2_E2F2	1.62482
HepG2_CEBPB	1.62283
HepG2_FOXK1	1.6197
HepG2_ATF1	1.59662
HepG2_IRF1	1.57462
GM12878_CUX1	1.55994
A549_PBX1	1.55441
K562_FOXA3	1.55017
A549_MYC	1.5484
MCF7_RFX1	1.52858
HepG2_RARG	1.52399
GM12878_ELF1	1.52124
K562_SP1	1.52012
H1_ATF2	1.51373
H1_EGR1	1.50443
MCF7_CREB1	1.50087
K562_KLF1	1.49194
H1_CEBPB	1.4737
HepG2_RFX5	1.46598
HepG2_CEBPG	1.42206
HepG2_ZEB1	1.3899
HepG2_AHR	1.38945
HepG2_HSF1	1.38312
HepG2_PATZ1	1.28662
MCF7_CUX1	1.27841
H1_MAX	1.25579
K562_MYC	1.24199
K562_E2F6	1.18001
HeLaS3_E2F1	1.17737
MCF7_GATA3	1.16567
A549_NR2E3	1.16176
HepG2_IRF2	1.13664
MCF7_SP1	1.08398
MCF7_OVOL1	1.07345
HepG2_ATF4	1.06276
GM12878_ZEB1	1.05036
HepG2_HNF4A	1.04521
K562_JUN	1.0387
K562_MEIS2	1.03496
K562_MEF2D	1.01376
A549_GABPA	1.0013
HepG2_KLF9	0.999181
HepG2_STAT6	0.985809
K562_FOXJ3	0.982453
K562_ARNT	0.965694
A549_E2F6	0.912984
GM12878_NR2C1	0.885846
A549_GATA3	0.846999
K562_SRF	0.845645
MCF7_NRF1	0.844331
GM12878_GABPA	0.829914
GM12878_ARNT	0.824482
K562_TCF7	0.821608
H1_TEAD4	0.804416
K562_CTCFL	0.798802
A549_NR5A2	0.778541
K562_CEBPB	0.776536
GM12878_USF1	0.717634
GM12878_NRF1	0.671141
HepG2_CREM	0.61765
GM12878_ETS1	0.60011
HeLaS3_MAZ	0.5957
K562_STAT2	0.574106
K562_IRF2	0.572619
HeLaS3_MXI1	0.571716
K562_NFYB	0.538372
H1_SP1	0.535804
K562_PBX2	0.535535
K562_MXI1	0.527953
K562_NRF1	0.512077
H1_GABPA	0.498807
MCF7_RFX5	0.49763
HepG2_TEAD1	0.492605
MCF7_FOXA1	0.492386
HepG2_PBX2	0.48909
A549_PRDM1	0.48804
A549_FOXA2	0.480287
H1_NANOG	0.476401
A549_ETS1	0.472147
GM12878_HSF1	0.452848
K562_REST	0.449097
HepG2_MEIS1	0.444953
HepG2_SMAD4	0.433287
K562_IKZF1	0.429964
A549_EHF	0.42959
K562_RFX5	0.429088
HepG2_TEAD4	0.428615
K562_HINFP	0.422732
GM12878_FOS	0.409648
K562_ELF1	0.401488
GM12878_RUNX3	0.397622
GM12878_CREB1	0.395994
K562_MAX	0.383214
HeLaS3_NRF1	0.35697
K562_BCL6	0.356197
K562_NR2C2	0.340571
HepG2_ELK1	0.33873
K562_CLOCK	0.332197
HepG2_MEF2D	0.319713
HeLaS3_TBP	0.318226
A549_REST	0.317304
HepG2_EGR1	0.30349
H1_SRF	0.292312
HepG2_NFKB2	0.288662
HepG2_SOX5	0.283936
GM12878_RFX5	0.280671
GM12878_REST	0.274023
HepG2_MEF2A	0.268735
HepG2_HINFP	0.264703
K562_EGR1	0.255462
H1_FOSL1	0.249617
A549_TEAD4	0.238176
H1_MYC	0.226526
MCF7_EGR1	0.205627
HepG2_FOXJ3	0.203404
K562_TEAD1	0.180138
HepG2_RXRB	0.179668
K562_TFDP1	0.176296
HepG2_FOXA3	0.17602
HepG2_MTF1	0.175652
HepG2_TFAP4	0.171202
K562_ETS2	0.166249
HepG2_MYC	0.153915
H1_SP2	0.126759
HeLaS3_PRDM1	0.118809
K562_E2F3	0.112125
K562_LEF1	0.10068
GM12878_CEBPB	0.0993011
HeLaS3_E2F6	0.0876658
HepG2_DBP	0.0866555
K562_CREM	0.0808793
K562_SP2	0.0775512
GM12878_BATF	0.0698274
MCF7_CEBPB	0.0414439
GM12878_IRF3	0.0372815
MCF7_ESR1	0.0318073
GM12878_STAT1	0.0308535
HepG2_RFX3	0.0180702
HepG2_HNF4G	0.0174914
GM12878_PAX5	0.0129878
K562_ZNF41	-0.00594972
K562_CREB1	-0.0104827
HeLaS3_RFX5	-0.010725
HepG2_NFYC	-0.0137954
HepG2_SIX1	-0.0155406
HepG2_GFI1	-0.0272592
GM12878_MAZ	-0.0288615
HepG2_KLF12	-0.0326454
GM12878_TBP	-0.0422641
GM12878_NFYB	-0.0535711
HepG2_ETV4	-0.0758498
K562_MEF2A	-0.0773511
A549_MAZ	-0.0830766
K562_NR2C1	-0.093422
GM12878_STAT3	-0.107835
A549_JUN	-0.116186
H1_CREB1	-0.121877
H1_TBP	-0.122891
HepG2_NFYB	-0.124447
GM12878_MEF2C	-0.127329
GM12878_MEF2A	-0.13597
K562_STAT1	-0.144743
MCF7_ZNF8	-0.152626
K562_ZNF76	-0.158838
K562_THAP1	-0.158855
GM12878_RXRA	-0.160034
A549_PBX3	-0.16312
A549_CREB1	-0.17142
HepG2_FOXA1	-0.17818
MCF7_E2F1	-0.182741
HepG2_ATF3	-0.197504
K562_MTF1	-0.201707
HepG2_ZFP82	-0.207859
HepG2_TBX3	-0.230429
H1_ATF3	-0.233714
K562_NR4A1	-0.239858
HepG2_GATA4	-0.242277
K562_ETV1	-0.257903
HeLaS3_STAT1	-0.26629
K562_SMAD4	-0.268953
HepG2_ARNT	-0.280101
A549_RFX5	-0.309577
GM12878_NR2C2	-0.318013
H1_SP4	-0.319331
HepG2_TBP	-0.321719
GM12878_SRF	-0.336092
K562_E2F5	-0.375752
K562_IRF1	-0.383639
A549_JUND	-0.39707
HeLaS3_MYC	-0.400165
K562_E2F4	-0.410338
A549_FOXA1	-0.416224
K562_NFYA	-0.416663
GM12878_SP1	-0.431593
HepG2_E2F5	-0.443227
K562_TBP	-0.463925
GM12878_RELB	-0.468492
K562_RUNX1	-0.468534
MCF7_TEAD4	-0.4734
HepG2_NFYA	-0.474563
HepG2_BCL6	-0.484016
HepG2_GABPA	-0.484248
HepG2_HSF2	-0.501177
GM12878_KLF5	-0.503323
HepG2_SNAI1	-0.508631
GM12878_ATF3	-0.533507
HeLaS3_IRF3	-0.561456
HeLaS3_NR2C2	-0.567086
HepG2_ELK4	-0.579061
GM12878_CREM	-0.582347
HepG2_FOXO1	-0.602408
K562_SMAD3	-0.612169
MCF7_SRF	-0.617866
HepG2_FOXA2	-0.619841
GM12878_NFYA	-0.620874
HepG2_HLF	-0.631202
K562_FOSL1	-0.647576
HepG2_SRF	-0.65496
GM12878_IKZF1	-0.660103
MCF7_CLOCK	-0.672899
K562_FOXJ2	-0.706841
K562_FOXA1	-0.726892
K562_TEAD4	-0.727048
GM12878_MXI1	-0.779824
HepG2_RORA	-0.781654
K562_GATA2	-0.844866
HepG2_HNF1B	-0.921024
A549_ATF3	-0.947153

## Sheet: Table S2c HINT
Supplementary Dataset 2c: full list of delta relative rank corresponding to Figure 4j, S7 and S8 (footprint score calculated by HINT)
sample	delta relative rank (HINTraw)
GM12878_CTCF	4.33377
H1_CTCF	4.33231
MCF7_CTCF	4.30941
A549_CTCF	4.30103
HeLaS3_CTCF	4.2982
K562_CTCF	4.2394
HepG2_NFE2	4.21443
K562_MAFG	4.15824
HepG2_E2F4	4.15119
HepG2_MAFF	4.13506
H1_MAFK	4.11479
H1_E2F6	4.08853
A549_MAFK	4.07516
HeLaS3_MAFF	4.06995
HepG2_E2F1	4.06494
K562_BACH1	4.05495
HepG2_JUN	4.04465
HeLaS3_GABPA	4.03358
K562_VEZF1	4.02792
K562_NFE2	3.99099
K562_MAFF	3.98684
GM12878_TBX21	3.98247
HepG2_RFX1	3.97578
GM12878_ELK1	3.96122
GM12878_USF2	3.95052
HepG2_TFDP1	3.91731
HeLaS3_USF2	3.9156
H1_USF2	3.89653
K562_JUND	3.88437
MCF7_MAFK	3.86585
K562_MITF	3.86261
HepG2_MAFK	3.84289
K562_MAFK	3.82607
HepG2_MXI1	3.68686
A549_USF2	3.68194
HepG2_CTCF	3.67843
H1_BACH1	3.63856
HeLaS3_ELK4	3.6333
HepG2_JUND	3.62753
MCF7_FOSL2	3.59497
GM12878_NFIC	3.56026
H1_USF1	3.55474
HepG2_NFIA	3.50757
K562_NFIC	3.49363
HepG2_USF2	3.48844
H1_MXI1	3.46224
K562_GABPA	3.45741
MCF7_MAZ	3.45684
HepG2_MAFG	3.41572
HepG2_TFE3	3.36171
GM12878_BACH1	3.31554
K562_E2F7	3.3104
HeLaS3_JUN	3.30462
K562_KLF6	3.29498
HepG2_ATF2	3.25868
MCF7_FOS	3.24884
K562_TFE3	3.2386
HeLaS3_NFYB	3.17294
H1_JUN	3.16374
MCF7_ELK1	3.15055
GM12878_E2F4	3.13608
A549_FOSL2	3.1234
HeLaS3_STAT3	3.11194
HeLaS3_E2F4	3.11003
GM12878_PBX3	3.10656
HepG2_MAX	3.10061
K562_ATF4	3.09042
HepG2_PPARG	3.08798
HeLaS3_ELK1	3.0371
MCF7_E2F4	3.00796
MCF7_MYC	3.00354
K562_ATF2	2.98493
HepG2_SP2	2.96424
HepG2_NR2C2	2.95409
MCF7_RFX1	2.94928
HepG2_REST	2.91277
A549_MAX	2.90228
HepG2_ELF1	2.86184
K562_ETS1	2.84637
MCF7_KLF4	2.83395
HepG2_TCF7	2.80269
K562_USF1	2.79475
HeLaS3_JUND	2.78334
K562_USF2	2.76651
K562_RFX5	2.75521
HepG2_NFIC	2.74621
HepG2_CEBPD	2.74562
MCF7_CEBPG	2.7342
K562_ELK1	2.71372
GM12878_MAX	2.69744
K562_CTCFL	2.68015
K562_E2F1	2.67971
MCF7_JUN	2.66234
K562_CEBPG	2.6604
MCF7_ELF1	2.65137
H1_REST	2.57665
HepG2_CREB1	2.57503
H1_TEAD4	2.55402
HepG2_E2F2	2.53935
HepG2_FOSL1	2.519
HepG2_USF1	2.49248
HepG2_FOSL2	2.45862
HepG2_RXRA	2.44164
A549_SP1	2.43007
GM12878_MAFK	2.41578
HepG2_MAZ	2.35681
A549_CEBPB	2.33162
MCF7_HSF1	2.29461
HeLaS3_MAFK	2.291
GM12878_ATF2	2.26317
GM12878_ELF1	2.24796
MCF7_JUND	2.24538
H1_NRF1	2.18533
K562_ATF1	2.17647
K562_MEF2D	2.17258
HepG2_GATA2	2.16363
HeLaS3_NFYA	2.15074
HeLaS3_MAX	2.13699
HepG2_ETV5	2.13649
K562_MYC	2.13337
HeLaS3_FOS	2.07347
A549_ELF1	2.069
H1_EGR1	2.04412
MCF7_CREB1	2.02924
MCF7_GATA3	2.0172
K562_ATF3	2.01204
MCF7_GABPA	2.00749
HepG2_KLF9	2.00007
K562_MAZ	1.97797
MCF7_KLF9	1.97212
HepG2_KLF6	1.96165
HepG2_RFX5	1.8763
A549_USF1	1.86399
H1_JUND	1.8272
K562_E2F6	1.80122
K562_RFX1	1.79486
K562_MEIS2	1.78428
HepG2_ETS1	1.77249
A549_ELK1	1.75114
K562_ETV5	1.75092
HepG2_IRF1	1.74022
K562_ELF1	1.73034
HepG2_CEBPA	1.70847
HepG2_HNF1A	1.69645
HepG2_AHR	1.67266
H1_RXRA	1.66852
K562_ELF2	1.62716
HepG2_RARG	1.62699
A549_PBX1	1.59807
H1_ATF2	1.59487
HeLaS3_CEBPB	1.57247
HepG2_NRF1	1.56993
K562_CUX1	1.56653
HepG2_ATF4	1.55124
K562_FOXA3	1.54153
HepG2_SMAD3	1.53441
GM12878_EGR1	1.52849
HepG2_SP1	1.51618
GM12878_TCF7	1.50197
MCF7_REST	1.50111
HeLaS3_REST	1.48748
HepG2_ATF1	1.4633
K562_PATZ1	1.41093
HepG2_IRF2	1.3985
MCF7_MAX	1.39422
GM12878_JUND	1.39256
MCF7_CUX1	1.31257
MCF7_RFX5	1.29402
H1_CEBPB	1.2756
K562_IRF9	1.2712
HepG2_FOXK1	1.24417
K562_GATA1	1.2305
HepG2_MEIS2	1.2304
HepG2_CEBPB	1.18854
MCF7_FOXA1	1.14738
HepG2_HSF1	1.14165
GM12878_BATF	1.13869
A549_NR2E3	1.0977
MCF7_NRF1	1.0929
A549_MYC	1.08154
K562_JUN	1.08045
H1_MAX	1.07249
GM12878_NR2C1	1.07244
K562_TCF7	1.07161
K562_NRF1	1.05496
HepG2_ELK1	1.03908
GM12878_NRF1	1.02798
MCF7_SP1	1.01788
A549_NR5A2	0.946239
A549_PRDM1	0.940671
HepG2_MEIS1	0.940452
K562_KLF1	0.90995
HeLaS3_E2F1	0.879053
HepG2_PATZ1	0.874992
K562_SRF	0.873529
K562_ARNT	0.85543
GM12878_RUNX3	0.830139
HepG2_ZEB1	0.789726
HepG2_SMAD4	0.778824
K562_HINFP	0.778119
HepG2_TEAD4	0.766202
HepG2_STAT6	0.761394
HepG2_MYC	0.747513
GM12878_CUX1	0.7323
K562_CEBPB	0.724249
K562_TFDP1	0.723741
GM12878_HSF1	0.721186
H1_RFX5	0.702961
GM12878_USF1	0.69097
H1_NANOG	0.677419
H1_SRF	0.675222
A549_GABPA	0.673399
HepG2_CEBPG	0.666717
K562_IRF2	0.66528
H1_SP1	0.661631
A549_ETS1	0.653387
HepG2_FOXA3	0.62653
HeLaS3_MXI1	0.622508
GM12878_CREB1	0.621437
K562_NFYB	0.62
HepG2_MEF2A	0.6174
HeLaS3_MAZ	0.599829
GM12878_IRF4	0.592363
GM12878_ZEB1	0.58215
MCF7_EGR1	0.557127
HepG2_MEF2D	0.54357
K562_FOSL1	0.531687
MCF7_ESR1	0.528175
K562_MAX	0.527424
A549_E2F6	0.527076
GM12878_ETS1	0.511715
HepG2_EGR1	0.510823
K562_FOXJ3	0.489882
H1_SP2	0.46855
GM12878_MEF2A	0.466271
GM12878_RFX5	0.421662
GM12878_REST	0.418887
K562_CLOCK	0.40151
HepG2_HNF1B	0.398423
A549_FOXA2	0.391597
MCF7_OVOL1	0.379917
HepG2_NFKB2	0.375677
K562_NR2C1	0.372228
HeLaS3_RFX5	0.356148
GM12878_ARNT	0.325803
A549_TEAD4	0.321476
HeLaS3_E2F6	0.317811
HeLaS3_NRF1	0.317251
GM12878_STAT1	0.316031
K562_SP1	0.299523
K562_CREM	0.288164
K562_SP2	0.285517
HepG2_FOXA1	0.265268
K562_STAT1	0.261687
HepG2_HINFP	0.248133
H1_TBP	0.248035
HepG2_CREM	0.237796
HepG2_HNF4A	0.214171
HepG2_GFI1	0.200779
GM12878_STAT3	0.19116
HeLaS3_TBP	0.171524
HepG2_SOX5	0.170366
HepG2_TEAD1	0.160423
GM12878_GABPA	0.15982
HepG2_RXRB	0.150001
A549_CREB1	0.139425
GM12878_SP1	0.137953
HeLaS3_PRDM1	0.119105
HepG2_TFAP4	0.116078
H1_FOSL1	0.111761
A549_JUND	0.103099
H1_SP4	0.0940224
HepG2_FOXJ3	0.0920136
K562_BCL6	0.0895463
GM12878_IRF3	0.0856573
A549_EHF	0.0796752
GM12878_MAZ	0.0781823
HepG2_SNAI1	0.0680964
K562_SMAD4	0.0582281
HepG2_SIX1	0.0520084
K562_STAT2	0.0487304
GM12878_CREM	0.0417842
H1_CREB1	0.0397108
GM12878_MYC	0.036275
GM12878_CEBPB	0.0358907
K562_MXI1	0.0318899
K562_TEAD4	0.0151274
K562_E2F3	0.014639
K562_NR2C2	0.0129677
GM12878_TBP	0.00667231
K562_MEF2A	0.00183004
K562_REST	-0.0117433
GM12878_NFYB	-0.0174096
MCF7_E2F1	-0.0275922
HepG2_PBX2	-0.0292333
HeLaS3_NR2C2	-0.0318292
HeLaS3_STAT1	-0.0371075
HepG2_KLF12	-0.0473229
K562_ETS2	-0.0526557
HepG2_ATF3	-0.0650923
K562_THAP1	-0.069814
GM12878_PAX5	-0.0718592
A549_JUN	-0.0720897
GM12878_FOS	-0.0727411
HepG2_HNF4G	-0.0796336
HepG2_RFX3	-0.0876671
HepG2_NFYB	-0.098902
A549_REST	-0.0991562
K562_ZNF76	-0.100592
K562_CREB1	-0.102574
MCF7_ZNF8	-0.102777
K562_PBX2	-0.105121
K562_IKZF1	-0.117288
K562_SMAD3	-0.125231
A549_MAZ	-0.13259
H1_GABPA	-0.132975
HepG2_E2F5	-0.135376
A549_PBX3	-0.163454
K562_ETV1	-0.186913
GM12878_NR2C2	-0.191636
A549_RFX5	-0.192943
K562_EGR1	-0.212606
K562_TEAD1	-0.215291
HepG2_TBX3	-0.216112
MCF7_TEAD4	-0.228007
HepG2_NFYC	-0.241621
HepG2_SRF	-0.250571
H1_MYC	-0.253079
HepG2_DBP	-0.253958
HepG2_HSF2	-0.27967
K562_NFYA	-0.289441
K562_LEF1	-0.299469
HepG2_ELK4	-0.302082
HepG2_BCL6	-0.303074
GM12878_MEF2C	-0.308442
HepG2_TBP	-0.312789
GM12878_ATF3	-0.316308
MCF7_CEBPB	-0.318562
K562_NR4A1	-0.321605
A549_GATA3	-0.337983
K562_MTF1	-0.357952
K562_RUNX1	-0.368015
K562_TBP	-0.368658
GM12878_RELB	-0.379759
K562_ZNF41	-0.384651
HepG2_ARNT	-0.397579
HepG2_NFYA	-0.401501
K562_IRF1	-0.406416
HepG2_MTF1	-0.409487
K562_E2F4	-0.415757
GM12878_SRF	-0.441052
HepG2_GABPA	-0.443316
HepG2_FOXA2	-0.467637
GM12878_MXI1	-0.495352
HepG2_FOXO1	-0.507448
HepG2_ZFP82	-0.515227
HepG2_HLF	-0.523583
GM12878_NFYA	-0.531334
HeLaS3_IRF3	-0.534464
MCF7_SRF	-0.535531
H1_ATF3	-0.537066
GM12878_IKZF1	-0.543872
GM12878_KLF5	-0.551568
GM12878_RXRA	-0.556004
K562_FOXA1	-0.594048
A549_FOXA1	-0.599344
K562_E2F5	-0.59957
HeLaS3_MYC	-0.606571
HepG2_ETV4	-0.609346
HepG2_GATA4	-0.669991
A549_ATF3	-0.77516
K562_FOXJ2	-0.777475
HepG2_RORA	-0.801332
MCF7_CLOCK	-0.893623
K562_GATA2	-1.40592

## Sheet: Table S2d HINTbias
Supplementary Dataset 2d: full list of delta relative rank corresponding to Figure 4j, S7 and S8 (footprint score calculated by HINT bias mode)
sample	delta relative rank (HINTbias)
MCF7_CTCF	4.36287
H1_CTCF	4.33182
HeLaS3_CTCF	4.32141
A549_CTCF	4.28305
GM12878_CTCF	4.27735
K562_CTCF	4.27415
K562_BACH1	4.22203
A549_MAFK	4.13928
K562_NFE2	4.10625
H1_BACH1	4.10078
K562_MAFK	4.08515
HepG2_E2F1	4.06222
K562_MAFG	4.05955
HepG2_NFE2	4.04618
HepG2_JUN	4.03008
K562_MITF	4.02545
K562_MAFF	4.00581
HepG2_MAFF	3.99599
HeLaS3_GABPA	3.97539
HepG2_E2F4	3.9751
H1_MAFK	3.96972
HepG2_MXI1	3.95257
GM12878_ELK1	3.94572
MCF7_MAFK	3.94318
A549_USF2	3.91129
HepG2_TFDP1	3.88611
HeLaS3_MAFF	3.87833
H1_E2F6	3.86908
HepG2_CTCF	3.86819
GM12878_TBX21	3.83716
HepG2_RFX1	3.81668
GM12878_NFIC	3.76254
HepG2_JUND	3.70755
HeLaS3_ELK1	3.69629
HepG2_MAFK	3.68538
HepG2_NFIC	3.68455
K562_ELK1	3.68295
H1_MXI1	3.66388
K562_GABPA	3.64872
K562_JUND	3.63344
K562_KLF6	3.59241
K562_NFIC	3.58824
HepG2_NFIA	3.58579
MCF7_MAZ	3.56248
K562_ATF2	3.50227
HeLaS3_E2F4	3.48448
HeLaS3_USF2	3.46377
MCF7_MYC	3.43653
HeLaS3_ELK4	3.39428
A549_MAX	3.3362
MCF7_ELK1	3.30963
MCF7_FOS	3.28085
HepG2_MAFG	3.28075
HeLaS3_STAT3	3.27577
K562_E2F7	3.27438
HepG2_RXRA	3.2722
GM12878_BACH1	3.26621
K562_USF2	3.24415
GM12878_USF2	3.22664
K562_ATF4	3.21912
HepG2_MAX	3.21057
HeLaS3_NFYB	3.20336
A549_FOSL2	3.12796
MCF7_FOSL2	3.12547
HepG2_CEBPD	3.10497
MCF7_MAX	3.07323
GM12878_PBX3	3.05424
HepG2_USF2	3.0151
MCF7_KLF4	2.98099
HepG2_ETS1	2.97114
K562_VEZF1	2.95329
HepG2_TFE3	2.90419
K562_ATF3	2.89135
K562_CTCFL	2.88047
HeLaS3_JUN	2.86231
HepG2_SP2	2.85085
MCF7_JUND	2.84842
H1_USF1	2.84557
H1_USF2	2.82742
H1_RXRA	2.81318
MCF7_E2F4	2.80111
HepG2_ATF2	2.78696
K562_E2F1	2.76147
MCF7_JUN	2.73524
HepG2_PPARG	2.6743
HeLaS3_NFYA	2.59658
HepG2_RFX5	2.55602
H1_REST	2.53921
H1_JUND	2.5167
HepG2_MAZ	2.50989
HepG2_GATA2	2.50606
GM12878_E2F4	2.50419
HepG2_TCF7	2.49449
HeLaS3_JUND	2.49439
K562_MEF2D	2.47052
K562_TFE3	2.4663
K562_ETS1	2.46513
HepG2_USF1	2.46332
K562_CEBPG	2.44705
K562_USF1	2.43551
HepG2_CREB1	2.43175
HepG2_FOSL1	2.4303
MCF7_HSF1	2.40979
HepG2_ETV5	2.38451
HepG2_NR2C2	2.37164
HepG2_FOSL2	2.30876
GM12878_ATF2	2.3032
K562_ATF1	2.25092
K562_MYC	2.24394
HeLaS3_MAX	2.21537
MCF7_RFX1	2.21011
H1_JUN	2.20714
HepG2_CEBPA	2.18311
HepG2_AHR	2.18113
MCF7_ELF1	2.16436
HeLaS3_FOS	2.12646
A549_CEBPB	2.11553
K562_ETV5	2.10631
GM12878_JUND	2.08198
K562_RFX1	2.04344
HeLaS3_CEBPB	1.97793
A549_SP1	1.96991
A549_ELF1	1.95737
HepG2_ELF1	1.95141
MCF7_GABPA	1.93907
GM12878_MAFK	1.93189
MCF7_RFX5	1.91281
A549_USF1	1.87804
H1_TEAD4	1.86523
HepG2_ATF1	1.84155
MCF7_CEBPG	1.82215
K562_GATA1	1.81793
K562_CREM	1.8109
K562_ELF2	1.80366
HepG2_SP1	1.79403
K562_MAZ	1.77816
H1_NRF1	1.75981
K562_E2F6	1.69805
K562_MEIS2	1.6563
GM12878_EGR1	1.63195
GM12878_NRF1	1.62326
GM12878_ELF1	1.61008
GM12878_MAX	1.54252
MCF7_CUX1	1.53503
K562_PATZ1	1.53087
MCF7_GATA3	1.48677
HeLaS3_REST	1.47489
HepG2_IRF2	1.47012
K562_CUX1	1.46821
HepG2_IRF1	1.45874
HepG2_SMAD4	1.43556
HepG2_FOXK1	1.42756
HeLaS3_MAFK	1.42633
K562_SP1	1.39771
K562_FOXA3	1.38135
A549_PBX1	1.37769
MCF7_NRF1	1.37767
HepG2_KLF6	1.36652
MCF7_FOXA1	1.35825
HepG2_REST	1.35554
K562_KLF1	1.34267
HepG2_CEBPB	1.32025
HepG2_SMAD3	1.31405
HepG2_NRF1	1.31273
HepG2_HNF1A	1.2816
GM12878_TCF7	1.25943
K562_NRF1	1.25932
H1_ATF2	1.25169
HepG2_PATZ1	1.23542
A549_MYC	1.22903
HepG2_KLF9	1.22561
HepG2_E2F2	1.21815
MCF7_KLF9	1.21133
HepG2_ATF4	1.19743
GM12878_ZEB1	1.18612
MCF7_REST	1.17664
A549_ELK1	1.14297
K562_ELF1	1.13951
MCF7_CREB1	1.12036
K562_IRF9	1.11818
H1_EGR1	1.09608
HeLaS3_E2F1	1.09127
A549_NR5A2	1.04412
K562_ARNT	0.993285
HeLaS3_NRF1	0.990426
GM12878_CUX1	0.970385
GM12878_BATF	0.934006
A549_NR2E3	0.859467
HeLaS3_MXI1	0.857965
HepG2_TFAP4	0.857625
HepG2_CEBPG	0.846229
GM12878_CREB1	0.844043
H1_SP2	0.840244
H1_CEBPB	0.837291
K562_MAX	0.826302
HepG2_HSF1	0.822178
K562_CLOCK	0.819687
MCF7_SP1	0.797874
HepG2_RARG	0.772253
K562_JUN	0.759232
K562_HINFP	0.735805
GM12878_IRF4	0.733695
H1_SRF	0.733341
HeLaS3_MAZ	0.717023
HepG2_ZEB1	0.716207
K562_IKZF1	0.714962
H1_MAX	0.701447
K562_CEBPB	0.692113
K562_IRF2	0.690377
K562_FOXJ3	0.687343
GM12878_TBP	0.681588
HepG2_TEAD4	0.671011
HepG2_MEIS2	0.654934
GM12878_USF1	0.648935
A549_ETS1	0.638549
HeLaS3_TBP	0.636024
MCF7_EGR1	0.632775
K562_SRF	0.621639
A549_PRDM1	0.621211
HepG2_FOXA3	0.605526
K562_BCL6	0.591257
K562_NFYB	0.590217
MCF7_OVOL1	0.586049
HepG2_CREM	0.55827
HepG2_SIX1	0.550894
HepG2_GFI1	0.541563
GM12878_RFX5	0.538693
GM12878_ETS1	0.536957
K562_TFDP1	0.531216
GM12878_NR2C1	0.522931
GM12878_GABPA	0.519623
H1_RFX5	0.502989
HepG2_MEIS1	0.49906
A549_E2F6	0.464045
GM12878_REST	0.448574
H1_GABPA	0.441146
HepG2_ELK1	0.43385
HepG2_MEF2D	0.432768
GM12878_MYC	0.427936
GM12878_HSF1	0.424985
K562_RFX5	0.41358
HepG2_DBP	0.403261
A549_EHF	0.401999
GM12878_RUNX3	0.399555
A549_GABPA	0.384839
GM12878_FOS	0.36206
HepG2_HNF4A	0.343484
HeLaS3_E2F6	0.331598
GM12878_STAT3	0.318792
HepG2_STAT6	0.316493
HepG2_SOX5	0.314448
HepG2_MEF2A	0.306211
HeLaS3_PRDM1	0.296838
K562_ZNF76	0.283413
HepG2_NFYC	0.283203
GM12878_NFYB	0.279015
HepG2_NFKB2	0.262363
K562_NFYA	0.255211
H1_FOSL1	0.254875
GM12878_ATF3	0.244834
HepG2_PBX2	0.234922
K562_MXI1	0.228954
A549_TEAD4	0.227063
H1_SP1	0.224898
A549_FOXA2	0.220856
HepG2_ZFP82	0.215902
H1_NANOG	0.197532
HepG2_FOXA1	0.191676
HepG2_EGR1	0.186302
GM12878_SP1	0.184596
K562_E2F3	0.176795
K562_EGR1	0.165889
K562_TCF7	0.163572
K562_FOSL1	0.163553
GM12878_IRF3	0.140037
A549_RFX5	0.131788
A549_JUN	0.126927
K562_STAT2	0.119156
A549_CREB1	0.0781754
K562_CREB1	0.0707742
HepG2_E2F5	0.0635301
MCF7_ESR1	0.0399069
K562_NR2C2	0.0308027
H1_TBP	0.0261955
GM12878_ARNT	0.0205037
K562_NR2C1	0.00390557
GM12878_MAZ	0.000326033
GM12878_RXRA	-0.00717315
HepG2_ARNT	-0.0221901
HepG2_RXRB	-0.0226347
K562_MEF2A	-0.0298717
K562_E2F4	-0.0362741
A549_PBX3	-0.038609
GM12878_NR2C2	-0.0420648
HepG2_TEAD1	-0.0529519
K562_TEAD1	-0.053495
K562_RUNX1	-0.0552181
H1_CREB1	-0.0575653
MCF7_E2F1	-0.0596027
GM12878_CEBPB	-0.0727996
A549_REST	-0.0769049
K562_REST	-0.0855602
HeLaS3_RFX5	-0.0863644
MCF7_CEBPB	-0.0887332
HepG2_HINFP	-0.0931726
HepG2_ATF3	-0.104189
HeLaS3_MYC	-0.105077
K562_STAT1	-0.106249
K562_SP2	-0.12872
GM12878_CREM	-0.131699
HeLaS3_STAT1	-0.135561
HepG2_FOXJ3	-0.139314
K562_ETS2	-0.145726
MCF7_ZNF8	-0.156153
HepG2_HSF2	-0.171816
K562_NR4A1	-0.181106
HepG2_TBX3	-0.185598
K562_TBP	-0.200065
HepG2_SRF	-0.203115
A549_JUND	-0.229735
K562_LEF1	-0.23027
HepG2_NFYB	-0.234286
H1_SP4	-0.240237
K562_THAP1	-0.242135
GM12878_MEF2A	-0.260619
K562_SMAD3	-0.263048
K562_E2F5	-0.27133
HepG2_ETV4	-0.278607
K562_PBX2	-0.288125
K562_IRF1	-0.292925
HepG2_RFX3	-0.299884
HepG2_SNAI1	-0.305034
GM12878_MEF2C	-0.3253
K562_TEAD4	-0.32566
HepG2_KLF12	-0.326234
HeLaS3_NR2C2	-0.334183
K562_GATA2	-0.35641
HepG2_HNF4G	-0.366764
A549_ATF3	-0.367701
GM12878_IKZF1	-0.372174
A549_GATA3	-0.374126
MCF7_TEAD4	-0.394403
HepG2_FOXO1	-0.395561
K562_ETV1	-0.404468
H1_MYC	-0.409092
HepG2_MTF1	-0.427435
HepG2_ELK4	-0.429482
GM12878_NFYA	-0.442069
H1_ATF3	-0.448891
HepG2_GATA4	-0.450426
HepG2_MYC	-0.457419
K562_MTF1	-0.467104
K562_SMAD4	-0.494211
GM12878_SRF	-0.496261
GM12878_RELB	-0.501574
GM12878_STAT1	-0.516194
A549_MAZ	-0.524198
HepG2_NFYA	-0.525389
MCF7_SRF	-0.546649
GM12878_KLF5	-0.55398
HepG2_TBP	-0.580403
K562_ZNF41	-0.598292
HepG2_HLF	-0.611465
HepG2_BCL6	-0.647319
HeLaS3_IRF3	-0.655598
A549_FOXA1	-0.666809
GM12878_PAX5	-0.67814
GM12878_MXI1	-0.682013
HepG2_HNF1B	-0.687537
HepG2_RORA	-0.7468
HepG2_GABPA	-0.791215
K562_FOXA1	-0.82822
K562_FOXJ2	-0.828488
MCF7_CLOCK	-0.969229
HepG2_FOXA2	-0.97906
