# Supplementary material for: Intrinsic bias estimation for improved analysis of bulk and single-cell chromatin accessibility profiles using SELMA
Source: Nat Commun. 2022 Sep 21;13:5533. doi: 10.1038/s41467-022-33194-z (PMC9492688; doi:10.1038/s41467-022-33194-z)
Supplement: Supplementary file 7 — Supplementary Dataset 3 [file 41467_2022_33194_MOESM7_ESM.xlsx]

## Sheet: Suppl Dataset 3
Supplementary Dataset 3: Fractions of motif-containing sites with each TF occupancy used in Figure 4k
	Fraction of motif-containing sites with TF occupancy
sample	site with high-bias footprint	sites with low-bias footprint	log2 ratio
K562_BACH1	0.143	0.039	-1.633
GM12878_REST	0.059	0.017	-1.353
H1_REST	0.06	0.018	-1.343
K562_MAFF	0.227	0.084	-1.33
HeLaS3_REST	0.072	0.025	-1.224
HepG2_MAFF	0.269	0.112	-1.198
H1_BACH1	0.185	0.075	-1.193
GM12878_MAFK	0.077	0.029	-1.183
MCF7_MAFK	0.118	0.047	-1.168
HeLaS3_MAFF	0.205	0.086	-1.157
MCF7_REST	0.07	0.027	-1.124
H1_MAFK	0.141	0.06	-1.105
K562_MAFG	0.263	0.118	-1.093
K562_REST	0.064	0.026	-1.04
HeLaS3_CTCF	0.309	0.152	-0.977
MCF7_CTCF	0.386	0.192	-0.972
HepG2_MAFG	0.039	0.016	-0.928
A549_REST	0.063	0.029	-0.899
K562_MAFK	0.209	0.107	-0.899
GM12878_CTCF	0.306	0.159	-0.897
HeLaS3_MAFK	0.135	0.07	-0.867
A549_CTCF	0.333	0.178	-0.866
HepG2_MAFK	0.236	0.127	-0.846
K562_CTCF	0.313	0.17	-0.843
K562_NFE2	0.244	0.132	-0.839
H1_CTCF	0.39	0.216	-0.823
HepG2_CTCF	0.337	0.188	-0.806
A549_MAFK	0.308	0.174	-0.79
GM12878_ATF2	0.162	0.095	-0.709
K562_RFX1	0.135	0.081	-0.675
K562_TFE3	0.342	0.211	-0.672
K562_MITF	0.348	0.231	-0.572
HepG2_REST	0.072	0.046	-0.538
HepG2_USF2	0.156	0.108	-0.497
K562_NFIC	0.174	0.122	-0.486
MCF7_CUX1	0.046	0.031	-0.444
HepG2_JUND	0.162	0.117	-0.436
HeLaS3_JUND	0.231	0.17	-0.423
HepG2_NFE2	0.033	0.022	-0.421
MCF7_CEBPG	0.063	0.045	-0.419
K562_ATF2	0.293	0.218	-0.413
HepG2_JUN	0.065	0.047	-0.408
K562_USF2	0.086	0.063	-0.398
K562_CEBPG	0.177	0.133	-0.391
HepG2_ATF2	0.308	0.237	-0.364
HeLaS3_NRF1	0.106	0.081	-0.356
GM12878_CUX1	0.018	0.012	-0.346
GM12878_BACH1	0.082	0.062	-0.339
MCF7_CREB1	0.325	0.257	-0.329
K562_PATZ1	0.007	0.003	-0.328
HepG2_RFX1	0.064	0.049	-0.325
H1_SP2	0.02	0.014	-0.314
HeLaS3_JUN	0.161	0.127	-0.313
HepG2_CREB1	0.339	0.271	-0.309
HeLaS3_USF2	0.167	0.133	-0.308
K562_FOXJ3	0.003	0.001	-0.299
K562_ATF4	0.219	0.176	-0.298
K562_SP2	0.026	0.02	-0.294
MCF7_RFX1	0.169	0.136	-0.294
MCF7_FOS	0.35	0.286	-0.282
H1_NRF1	0.175	0.143	-0.28
H1_RXRA	0.01	0.006	-0.273
MCF7_GATA3	0.124	0.103	-0.252
HeLaS3_FOS	0.081	0.067	-0.241
MCF7_OVOL1	0.045	0.037	-0.24
MCF7_SP1	0.011	0.008	-0.236
GM12878_NRF1	0.18	0.152	-0.234
MCF7_E2F4	0.012	0.008	-0.225
HeLaS3_E2F4	0.04	0.033	-0.22
A549_FOSL2	0.254	0.217	-0.22
HepG2_NRF1	0.092	0.078	-0.216
K562_NRF1	0.145	0.124	-0.209
GM12878_E2F4	0.043	0.036	-0.208
A549_USF2	0.178	0.153	-0.207
K562_MTF1	0.005	0.003	-0.173
H1_SP1	0.096	0.085	-0.158
HepG2_SP1	0.013	0.011	-0.148
HepG2_AHR	0.07	0.063	-0.14
K562_IKZF1	0.068	0.061	-0.139
MCF7_NRF1	0.181	0.163	-0.137
HepG2_NFIA	0.085	0.076	-0.133
K562_CTCFL	0.116	0.105	-0.132
HepG2_ATF4	0.013	0.011	-0.125
HepG2_RORA	0.006	0.005	-0.124
HepG2_SP2	0.121	0.111	-0.118
MCF7_FOSL2	0.129	0.119	-0.107
H1_USF2	0.127	0.118	-0.102
A549_SP1	0.169	0.157	-0.1
K562_RFX5	0.011	0.01	-0.099
HepG2_NFIC	0.021	0.019	-0.097
K562_USF1	0.255	0.241	-0.078
K562_E2F7	0.019	0.018	-0.068
GM12878_TBX21	0.058	0.056	-0.05
K562_BCL6	0.003	0.003	-0.046
GM12878_RUNX3	0.217	0.21	-0.043
HepG2_KLF9	0.042	0.041	-0.037
GM12878_SP1	0.085	0.082	-0.036
GM12878_USF2	0.09	0.088	-0.03
HepG2_GATA2	0.045	0.044	-0.024
HepG2_HNF1A	0.084	0.083	-0.022
K562_JUND	0.136	0.134	-0.021
K562_KLF6	0.016	0.016	-0.016
MCF7_MAZ	0.075	0.074	-0.015
GM12878_FOS	0.001	0.001	-0.015
MCF7_JUN	0.033	0.032	-0.008
HepG2_DBP	0.005	0.005	0
K562_ETS2	0	0	0
GM12878_IRF3	0.002	0.002	0
K562_CUX1	0.028	0.028	0
MCF7_ZNF8	0	0	0
HeLaS3_CEBPB	0.323	0.324	0.003
K562_GATA1	0.118	0.119	0.011
HepG2_E2F2	0.061	0.062	0.019
A549_CEBPB	0.28	0.285	0.023
HeLaS3_STAT3	0.045	0.046	0.027
H1_SRF	0.031	0.032	0.032
HepG2_MEF2A	0.013	0.013	0.035
A549_GATA3	0.044	0.046	0.041
HepG2_RXRA	0.043	0.045	0.043
HeLaS3_MYC	0.017	0.018	0.048
MCF7_KLF4	0.07	0.073	0.057
H1_USF1	0.278	0.29	0.058
K562_JUN	0.08	0.084	0.06
HepG2_PPARG	0.074	0.078	0.06
K562_HINFP	0.018	0.019	0.061
HepG2_HLF	0.369	0.386	0.062
K562_ATF1	0.254	0.266	0.063
H1_RFX5	0.011	0.012	0.064
K562_ZNF41	0.004	0.005	0.072
K562_LEF1	0.025	0.027	0.072
HepG2_USF1	0.246	0.261	0.084
A549_CREB1	0.031	0.034	0.089
K562_FOXA1	0.008	0.009	0.09
K562_ETV5	0.04	0.043	0.09
A549_NR5A2	0.092	0.099	0.092
HeLaS3_IRF3	0.002	0.002	0.096
GM12878_IRF4	0.096	0.104	0.098
K562_SP1	0.132	0.142	0.1
MCF7_JUND	0.059	0.064	0.102
K562_ARNT	0.026	0.029	0.106
MCF7_SRF	0.039	0.043	0.106
H1_E2F6	0.122	0.132	0.106
K562_ATF3	0.106	0.115	0.109
A549_MAZ	0.026	0.028	0.111
K562_E2F5	0.088	0.096	0.117
GM12878_JUND	0.021	0.024	0.117
HepG2_CEBPB	0.277	0.301	0.118
K562_E2F1	0.069	0.077	0.133
K562_CEBPB	0.227	0.25	0.134
MCF7_ESR1	0.066	0.074	0.135
K562_MEF2A	0.052	0.058	0.138
HepG2_CEBPG	0.097	0.108	0.141
GM12878_IKZF1	0.093	0.104	0.143
H1_CEBPB	0.119	0.132	0.144
H1_FOSL1	0	0.001	0.149
K562_STAT2	0.008	0.01	0.149
GM12878_CREM	0.099	0.112	0.156
HeLaS3_RFX5	0.047	0.054	0.158
HepG2_HNF1B	0.052	0.059	0.158
K562_MEIS2	0.065	0.074	0.164
GM12878_BATF	0.134	0.151	0.165
A549_JUND	0.075	0.085	0.165
HepG2_FOSL2	0.095	0.107	0.165
K562_IRF9	0.005	0.007	0.165
K562_TEAD4	0.032	0.037	0.17
K562_TBP	0.015	0.018	0.17
A549_NR2E3	0.004	0.006	0.171
H1_JUN	0.007	0.009	0.171
GM12878_TBP	0.025	0.029	0.173
GM12878_USF1	0.133	0.152	0.177
HepG2_FOXA2	0.221	0.251	0.178
HeLaS3_NR2C2	0.017	0.02	0.18
GM12878_SRF	0.081	0.094	0.185
HepG2_ARNT	0	0.001	0.185
H1_ATF2	0.035	0.041	0.186
GM12878_PBX3	0.047	0.055	0.188
GM12878_PAX5	0.17	0.195	0.188
K562_NR4A1	0.002	0.004	0.189
GM12878_RXRA	0.001	0.003	0.191
HepG2_ZEB1	0.048	0.057	0.192
MCF7_RFX5	0.036	0.042	0.192
H1_MXI1	0.046	0.054	0.194
K562_PBX2	0.061	0.071	0.196
A549_JUN	0.012	0.015	0.198
HepG2_FOSL1	0.032	0.039	0.206
K562_FOXJ2	0.022	0.027	0.208
A549_PBX1	0.05	0.06	0.213
GM12878_NFIC	0.016	0.02	0.215
HepG2_TEAD4	0.045	0.054	0.217
GM12878_HSF1	0.015	0.02	0.22
HeLaS3_E2F6	0.038	0.046	0.223
HepG2_FOXK1	0.038	0.046	0.229
HepG2_FOXA3	0.148	0.176	0.229
HepG2_GFI1	0.039	0.048	0.23
K562_FOXA3	0.053	0.064	0.231
A549_USF1	0.118	0.141	0.232
GM12878_MEF2C	0.059	0.072	0.242
HepG2_BCL6	0.054	0.066	0.243
GM12878_MEF2A	0.077	0.094	0.246
A549_FOXA2	0.175	0.21	0.251
MCF7_KLF9	0.178	0.214	0.252
K562_CREM	0.125	0.151	0.253
A549_TEAD4	0.038	0.047	0.254
HepG2_STAT6	0.014	0.019	0.258
K562_SRF	0.017	0.022	0.26
MCF7_CEBPB	0.187	0.226	0.26
GM12878_STAT3	0.007	0.01	0.268
HepG2_CEBPA	0.155	0.189	0.271
HepG2_SOX5	0.052	0.065	0.272
K562_CLOCK	0.007	0.01	0.277
HepG2_ZFP82	0.007	0.011	0.278
HepG2_MAZ	0.086	0.107	0.28
K562_KLF1	0.043	0.055	0.281
K562_FOSL1	0.06	0.075	0.282
HepG2_MEIS2	0.016	0.021	0.282
K562_GATA2	0.081	0.101	0.283
A549_EHF	0.009	0.013	0.285
H1_SP4	0.062	0.078	0.286
HepG2_TEAD1	0.059	0.074	0.287
K562_IRF1	0.01	0.015	0.289
HepG2_SNAI1	0.019	0.025	0.289
K562_EGR1	0.147	0.182	0.291
HepG2_E2F4	0.16	0.197	0.292
HeLaS3_TBP	0.032	0.041	0.292
K562_E2F4	0.077	0.097	0.295
A549_E2F6	0.085	0.107	0.298
HepG2_TFE3	0.093	0.117	0.298
HepG2_HINFP	0.096	0.12	0.298
HepG2_FOXA1	0.043	0.056	0.302
GM12878_CREB1	0.134	0.168	0.305
A549_FOXA1	0.042	0.054	0.308
HepG2_FOXJ3	0.024	0.032	0.315
GM12878_ZEB1	0.036	0.048	0.316
K562_MAZ	0.146	0.185	0.316
GM12878_MAZ	0.113	0.143	0.318
HepG2_E2F1	0.085	0.108	0.319
HepG2_PBX2	0.007	0.012	0.32
HeLaS3_STAT1	0.075	0.096	0.323
H1_JUND	0.032	0.042	0.325
K562_MAX	0.156	0.198	0.328
MCF7_CLOCK	0.034	0.046	0.331
K562_RUNX1	0.017	0.024	0.331
MCF7_E2F1	0.174	0.222	0.333
HeLaS3_MAZ	0.094	0.121	0.335
MCF7_FOXA1	0.156	0.199	0.338
HepG2_RFX5	0.026	0.035	0.341
HepG2_ETV5	0.053	0.07	0.346
HepG2_TFDP1	0.105	0.136	0.349
K562_MEF2D	0.051	0.068	0.357
K562_TEAD1	0.013	0.019	0.362
HepG2_SMAD3	0.025	0.035	0.365
H1_TBP	0.014	0.021	0.368
A549_ATF3	0.034	0.048	0.384
HepG2_MEF2D	0.023	0.033	0.387
A549_RFX5	0.018	0.027	0.389
K562_MXI1	0.042	0.058	0.39
HepG2_SRF	0.03	0.043	0.392
HepG2_SIX1	0.038	0.053	0.395
HepG2_HSF1	0.006	0.012	0.403
MCF7_TEAD4	0.022	0.033	0.403
GM12878_RFX5	0.02	0.03	0.404
HepG2_CEBPD	0.073	0.1	0.408
HepG2_ETV4	0.043	0.06	0.409
HepG2_PATZ1	0.166	0.224	0.414
HepG2_RXRB	0.065	0.091	0.427
GM12878_GABPA	0.084	0.116	0.428
K562_E2F6	0.114	0.158	0.433
K562_THAP1	0.035	0.051	0.439
HeLaS3_MXI1	0.071	0.099	0.441
GM12878_RELB	0.082	0.115	0.442
HepG2_HSF2	0.038	0.055	0.443
K562_STAT1	0.012	0.02	0.454
GM12878_ARNT	0.067	0.096	0.457
HeLaS3_PRDM1	0.039	0.057	0.458
HeLaS3_MAX	0.117	0.165	0.461
HepG2_MXI1	0.096	0.137	0.464
GM12878_CEBPB	0.017	0.027	0.468
GM12878_STAT1	0.004	0.009	0.471
HepG2_KLF6	0.068	0.099	0.473
K562_SMAD3	0.005	0.011	0.475
GM12878_TCF7	0.036	0.055	0.489
HepG2_IRF2	0.026	0.041	0.492
MCF7_MAX	0.142	0.203	0.494
GM12878_ETS1	0.058	0.086	0.494
HepG2_FOXO1	0.037	0.056	0.497
H1_TEAD4	0.086	0.127	0.506
K562_ETV1	0.108	0.158	0.507
GM12878_ELF1	0.149	0.217	0.507
HepG2_HNF4A	0.075	0.111	0.507
HepG2_E2F5	0.05	0.076	0.511
HepG2_NFKB2	0.033	0.051	0.511
K562_SMAD4	0.044	0.067	0.514
GM12878_ATF3	0.057	0.085	0.514
HepG2_HNF4G	0.064	0.095	0.514
HepG2_ATF1	0.081	0.121	0.515
A549_PRDM1	0.057	0.086	0.521
K562_NR2C1	0.045	0.069	0.522
GM12878_MXI1	0.084	0.126	0.524
MCF7_EGR1	0.061	0.093	0.53
HepG2_TBP	0.015	0.026	0.537
GM12878_KLF5	0.019	0.032	0.54
A549_MAX	0.084	0.126	0.54
K562_CREB1	0.093	0.141	0.545
GM12878_NR2C2	0.007	0.014	0.547
GM12878_EGR1	0.01	0.02	0.547
K562_TFDP1	0.12	0.181	0.553
H1_NANOG	0.03	0.049	0.553
HepG2_MAX	0.081	0.123	0.559
A549_MYC	0.052	0.081	0.562
K562_E2F3	0.024	0.04	0.563
K562_NR2C2	0.12	0.181	0.564
HepG2_ETS1	0.012	0.022	0.564
HepG2_SMAD4	0.041	0.065	0.569
HepG2_MEIS1	0.006	0.014	0.577
K562_ZNF76	0.01	0.02	0.579
K562_MYC	0.109	0.168	0.583
K562_VEZF1	0.229	0.349	0.587
H1_MAX	0.152	0.233	0.589
HepG2_KLF12	0.08	0.125	0.594
MCF7_HSF1	0.006	0.015	0.6
GM12878_MAX	0.07	0.112	0.604
GM12878_NR2C1	0.027	0.047	0.604
GM12878_MYC	0.026	0.045	0.616
HepG2_NR2C2	0.099	0.158	0.628
HeLaS3_E2F1	0.041	0.069	0.63
H1_MYC	0.041	0.069	0.635
HepG2_EGR1	0.154	0.245	0.637
HepG2_GATA4	0.014	0.027	0.639
K562_ELF1	0.077	0.125	0.644
A549_PBX3	0.021	0.039	0.65
HepG2_TFAP4	0.066	0.11	0.655
HepG2_RARG	0.007	0.017	0.66
HepG2_MYC	0.094	0.155	0.664
H1_CREB1	0.094	0.155	0.666
A549_ELK1	0.005	0.013	0.677
A549_ETS1	0.025	0.045	0.681
GM12878_NFYB	0.121	0.2	0.682
K562_TCF7	0.01	0.022	0.689
HepG2_TBX3	0.014	0.028	0.703
HepG2_CREM	0.01	0.023	0.713
H1_ATF3	0.056	0.101	0.742
HepG2_ELK4	0.014	0.03	0.761
K562_NFYA	0.065	0.117	0.764
GM12878_NFYA	0.02	0.042	0.775
HeLaS3_ELK4	0.076	0.138	0.781
HepG2_TCF7	0.056	0.105	0.788
MCF7_MYC	0.073	0.134	0.796
MCF7_ELF1	0.088	0.162	0.809
A549_ELF1	0.055	0.104	0.815
A549_GABPA	0.08	0.15	0.82
H1_EGR1	0.054	0.104	0.829
HepG2_ELF1	0.078	0.147	0.833
K562_NFYB	0.096	0.179	0.834
HepG2_MTF1	0.016	0.037	0.841
HeLaS3_NFYB	0.084	0.163	0.885
K562_IRF2	0.029	0.063	0.896
HepG2_IRF1	0.004	0.015	0.897
MCF7_GABPA	0.078	0.154	0.902
K562_GABPA	0.076	0.155	0.93
HeLaS3_GABPA	0.049	0.104	0.945
HepG2_NFYC	0.103	0.208	0.952
HepG2_NFYB	0.103	0.21	0.958
HepG2_ATF3	0.036	0.081	0.979
HeLaS3_NFYA	0.07	0.148	0.982
HepG2_RFX3	0.034	0.079	1.011
H1_GABPA	0.035	0.084	1.045
GM12878_ELK1	0.047	0.11	1.069
K562_ETS1	0.024	0.062	1.076
K562_ELF2	0.033	0.08	1.082
HepG2_ELK1	0.032	0.079	1.084
HepG2_GABPA	0.05	0.118	1.092
HepG2_NFYA	0.078	0.183	1.132
K562_ELK1	0.024	0.068	1.176
HeLaS3_ELK1	0.035	0.093	1.191
MCF7_ELK1	0.039	0.109	1.269
