# Supplementary material for: Intrinsic bias estimation for improved analysis of bulk and single-cell chromatin accessibility profiles using SELMA
Source: Nat Commun. 2022 Sep 21;13:5533. doi: 10.1038/s41467-022-33194-z (PMC9492688; doi:10.1038/s41467-022-33194-z)
Supplement: Supplementary file 8 — Supplementary Dataset 4 [file 41467_2022_33194_MOESM8_ESM.xlsx]

## Sheet: Suppl Dataset 4
Human hematopoietic cells			Mixed human cell lines			Mouse gut tube			Mouse embryonic brain			Human PBMC			Human lymph node
batch	cell number		batch	cell number		cell type	cell number		cluster	cell number		cluster	cell number		cluster	cell number
CLP_Frozen_b1	29		BJ_b1	65		dorsal_pancreas	178		C0	106		C0	987		C0	767
CMP_Frozen_b1	60		GM12878_b1	35		duodenum	1707		C1	90		C1	922		C1	727
CMP_Frozen_b2	39		GM12878_b2	62		esophagus	563		C2	89		C2	795		C2	507
CMP_HYC_b1	57		GM12878_b3	58		liver-hepatocyte	1037		C3	70		C3	585		C3	445
CMP_LS_b1	63		GM12878_b4	37		pharynx	1089		C4	69		C4	536		C4	341
CMP_LS_b2	41		GM12878TNFa6h_b1	30					C5	54		C5	455		C5	194
CMP_LS_b3	67		H1ESC_b1	66					C6	46		C6	410		C6	130
CMP_LS_b4	46		HL60_b1	87					C7	44		C7	357		C7	37
GMP_b1	5		K562_b1	76					C8	36		C8	243		C8	27
GMP_b2	62		K562_b2	60								C9	170
GMP_Frozen_b1	36		K562_b3	30								C10	84
GMP1low_LS_b1	79		K562CDKi_b1	42								C11	26
GMP2mid_LS_b1	44		K562Imat1hr_b1	62
GMP3high_HYC_b1	26		K562JNKi_b1	54
HSC_Fresh_b1	39		TF1_b1	67
HSC_Frozen_b1	12
HSC_Frozen_b2	48
HSC_LS_b1	36
HSC_SIM_b1	31
LMPP_Frozen_b1	52
MCP_Frozen_b1	42
MEP_b1	12
MEP_b2	86
MEP_Frozen_b1	37
MPP_Frozen_b1	28
MPP_Frozen_b2	19
pDC_LS_b1	39
UNK_b1	61
