# Supplementary material for: Intrinsic bias estimation for improved analysis of bulk and single-cell chromatin accessibility profiles using SELMA
Source: Nat Commun. 2022 Sep 21;13:5533. doi: 10.1038/s41467-022-33194-z (PMC9492688; doi:10.1038/s41467-022-33194-z)
Supplement: Supplementary file 9 — Supplementary Dataset 5 [file 41467_2022_33194_MOESM9_ESM.xlsx]

## Sheet: Suppl Dataset 5
Supplementary Dataset 5: Performance of scATAC-seq cell clustering with and without SELMA bias correction
sample name	method	ARI w/o correction	Standard Deviation of ARI (w/o correction)	ARI w/ correction	Standard Deviation of ARI (w/ correction)
human hematopoietic cells	K-means	0.279536	0.0307532	0.395233	0.0464504
human hematopoietic cells	APEC	0.51664	NA	0.534807	NA
human hematopoietic cells	Seurat	0.517848	0.0489382	0.631397	0.0420745
human hematopoietic cells	scran	0.657301	0.0429243	0.671601	0.0297392
human hematopoietic cells	snapATAC	0.389122	0.0231176	0.419279	0.0188215
mixed human cell lines	K-means	0.537839	0.0748265	0.590697	0.0783036
mixed human cell lines	APEC	0.636682	NA	0.639238	NA
mixed human cell lines	Seurat	0.710038	0.0038678	0.754966	0.0488382
mixed human cell lines	scran	0.800774	0.0150416	0.808898	0.0118367
mixed human cell lines	snapATAC	0.646617	0	0.709341	0
mouse gut tubes	K-means	0.673523	0.0710821	0.801167	0.0560211
mouse gut tubes	APEC	0.629876	NA	0.621506	NA
mouse gut tubes	Seurat	0.500252	0.00664128	0.47999	0.00786804
mouse gut tubes	scran	0.68423	0.0380023	0.675106	0.00745219
mouse gut tubes	snapATAC	0.586418	0.0495501	0.604616	0.0376269
mouse embryonic brain	K-means	0.520786	0.0602018	0.535056	0.0519497
mouse embryonic brain	APEC	0.549253	NA	0.619204	NA
mouse embryonic brain	Seurat	0.552961	0.0076464	0.553235	0.0209028
mouse embryonic brain	scran	0.473569	0.0245782	0.47504	0.0207535
mouse embryonic brain	snapATAC	0.423831	0	0.438992	0
human PBMC	K-means	0.616758	0.0407922	0.619387	0.0417042
human PBMC	APEC	0.590536	NA	0.601026	NA
human PBMC	Seurat	0.738648	0.00581204	0.742282	0.00541868
human PBMC	scran	0.681568	0.0425486	0.699917	0.0145431
human PBMC	snapATAC	0.643828	0.00788058	0.587361	0.0184333
human lymph node	K-means	0.326309	0.0202099	0.336055	0.0181662
human lymph node	APEC	0.385287	NA	0.396225	NA
human lymph node	Seurat	0.408666	0.00732099	0.41218	0.00906482
human lymph node	scran	0.478578	0.0101302	0.483502	0.00839829
human lymph node	snapATAC	0.253494	0.00720856	0.249193	0.0143957
